# Supplementary material for: 6-Amino-2,5-bis­(pivaloylamino)pyrimidin-4(3H)-one dihydrate
Source: Acta Crystallogr Sect E Struct Rep Online. 2009 Jun 6;65(Pt 7):o1484–5. doi: 10.1107/S1600536809019461 (PMC2969306; doi:10.1107/S1600536809019461)
Supplement: Supplementary file 1 [file e-65-o1484-sup1.cif]

##############################################################################
###                                                                        ###
###        Electronic paper (Acta Crystallographica Section E)             ###
###                                                                        ###
##############################################################################
#                                                                            #
# This CIF contains the data in a paper accepted for publication in Acta     #
# Crystallographica Section E. It conforms to the requirements of Notes      #
# for Authors for Section E, and has been peer reviewed under the auspices   #
# of the IUCr Commission on Journals.                                        #
#                                                                            #
# Full details of the Crystallographic Information File format               #
# are given in the paper "The Crystallographic Information File (CIF):       #
# a New Standard Archive File for Crystallography" by S. R. Hall, F. H.      #
# Allen and I. D. Brown [Acta Cryst. (1991), A47, 655-685].                  #
#                                                                            #
# The current version of the core CIF dictionary is obtainable from          #
# ftp://ftp.iucr.org/pub/cif_core.dic. The current version number is 2.4.    #
#                                                                            #
# Software is freely available for graphical display of the structure(s) in  #
# this CIF.  For information consult the CIF home page http://www.iucr.org/  #
# cif/home.html                                                              #
#                                                                            #
# This file may be used for bona fide research purposes within the           #
# scientific community so long as proper attribution is given to the journal # 
# article from which it was obtained.                                        #
#                                                                            #
##############################################################################
                                             
data_global
_audit_creation_method     'form.cif (version 2.0)'
_journal_data_validation_number     ?
_journal_date_recd_electronic     2009-05-19
_journal_date_accepted     2009-05-22
_journal_name_full     'Acta Crystallographica, Section E'
_journal_year     2009
_journal_volume     65
_journal_issue      7
_journal_page_first     o1484
_journal_page_last     o1485
_journal_paper_category     QO
_journal_coeditor_code     CI2809
_publ_contact_author_name     'Prof. Fun Hoong Kun'
_publ_contact_author_address
;
      X-ray Crystallography Unit
      School of Physics
      Universiti Sains Malaysia
      11800 USM, Penang
      MALAYSIA
;
_publ_contact_author_email     'hkfun@usm.my'
_publ_contact_author_fax     '604 6579150'
_publ_contact_author_phone     '604 6533652'
_publ_section_title
;
6-Amino-2,5-bis(pivaloylamino)pyrimidin-4(3<i>H</i>)-one dihydrate
;
loop_
    _publ_author_name
    _publ_author_footnote
    _publ_author_address
    'Hoong-Kun Fun'
;
Thomson Reuters ResearcherID: A-3561-2009.
;
;
X-ray Crystallography Unit
School of Physics
Universiti Sains Malaysia
11800 USM, Penang
Malaysia
;
    'Kasthuri Balasubramani' .
;
X-ray Crystallography Unit
School of Physics
Universiti Sains Malaysia
11800 USM, Penang
Malaysia
;
    'Anita Hazra' .
;
Department of Chemistry,
Bengal Engineering and Science University,
Shibpur, Howrah 711 103,
India
;
    'Manas Kumar Das' .
;
Department of Chemistry,
Bengal Engineering and Science University,
Shibpur, Howrah 711 103,
India
;
    'Shyamaprosad Goswami' .
;
Department of Chemistry,
Bengal Engineering and Science University,
Shibpur, Howrah 711 103,
India
;
data_I
_audit_creation_method     SHELXL-97
_chemical_name_systematic
;
6-Amino-2,5-bis(pivaloylamino)pyrimidin-4(3<i>H</i>)-one dihydrate
;
_chemical_name_common     ?
_chemical_formula_moiety     'C14 H23 N5 O3, 2(H2 O)'
_chemical_formula_sum     'C14 H27 N5 O5'
_chemical_formula_iupac     'C14 H23 N5 O3, 2H2 O'
_chemical_formula_weight     345.41
_chemical_melting_point     ?
_symmetry_cell_setting     triclinic
_symmetry_space_group_name_H-M     'P -1'
_symmetry_space_group_name_Hall     '-P 1'
loop_
    _symmetry_equiv_pos_as_xyz
    'x, y, z'
    '-x, -y, -z'
_cell_length_a     7.5560(3)
_cell_length_b     14.1008(6)
_cell_length_c     18.0713(6)
_cell_angle_alpha     71.079(2)
_cell_angle_beta     89.988(2)
_cell_angle_gamma     86.682(3)
_cell_volume     1817.98(12)
_cell_formula_units_Z     4
_cell_measurement_reflns_used     8925
_cell_measurement_theta_min     3.06
_cell_measurement_theta_max     32.51
_cell_measurement_temperature     100.00(10)
_exptl_crystal_description     block
_exptl_crystal_colour     colourless
_exptl_crystal_size_max     0.57
_exptl_crystal_size_mid     0.19
_exptl_crystal_size_min     0.09
_exptl_crystal_density_diffrn     1.262
_exptl_crystal_density_meas     ?
_exptl_crystal_density_method     'not measured'
_exptl_crystal_F_000     744
_exptl_absorpt_coefficient_mu     0.096
_exptl_absorpt_correction_type     multi-scan
_exptl_absorpt_process_details     '(SADABS; Bruker, 2005)'
_exptl_absorpt_correction_T_min     0.9468
_exptl_absorpt_correction_T_max     0.9910
_exptl_special_details
;
The crystal was placed in the cold stream of an Oxford Cyrosystems Cobra
open-flow nitrogen cryostat (Cosier & Glazer, 1986) operating at 100.0(1) K.
;
_diffrn_ambient_temperature     100.00(10)
_diffrn_radiation_type     MoK\a
_diffrn_radiation_wavelength     0.71073
_diffrn_radiation_source     'fine-focus sealed tube'
_diffrn_radiation_monochromator     graphite
_diffrn_measurement_device_type
;
Bruker SMART APEXII CCD area-detector
;
_diffrn_measurement_method     '\f and \w'
_diffrn_detector_area_resol_mean     .
_diffrn_reflns_number     10525
_diffrn_reflns_av_R_equivalents     0.0000
_diffrn_reflns_av_sigmaI/netI     0.0652
_diffrn_reflns_theta_min     1.19
_diffrn_reflns_theta_max     30.00
_diffrn_reflns_theta_full     30.00
_diffrn_measured_fraction_theta_max     0.992
_diffrn_measured_fraction_theta_full     0.992
_diffrn_reflns_limit_h_min     -10
_diffrn_reflns_limit_h_max     10
_diffrn_reflns_limit_k_min     -18
_diffrn_reflns_limit_k_max     19
_diffrn_reflns_limit_l_min     0
_diffrn_reflns_limit_l_max     25
_diffrn_standards_number     0
_diffrn_standards_interval_count     .
_diffrn_standards_interval_time     .
_diffrn_standards_decay_%     ?
_refine_special_details
;
Refinement of <i>F</i>^2^ against ALL reflections. The weighted <i>R</i>-factor
<i>wR</i> and goodness of fit <i>S</i> are based on <i>F</i>^2^, conventional
<i>R</i>-factors <i>R</i> are based on <i>F</i>, with <i>F</i> set to zero for
negative <i>F</i>^2^. The threshold expression of <i>F</i>^2^ >
\s(<i>F</i>^2^) is used only for calculating <i>R</i>-factors(gt) <i>etc</i>.
and is not relevant to the choice of reflections for refinement.
<i>R</i>-factors based on <i>F</i>^2^ are statistically about twice as large
as those based on <i>F</i>, and <i>R</i>- factors based on ALL data will be
even larger.
;
_reflns_number_total     10525
_reflns_number_gt     8199
_reflns_threshold_expression     I>2\s(I)
_refine_ls_structure_factor_coef     Fsqd
_refine_ls_matrix_type     full
_refine_ls_R_factor_all     0.0810
_refine_ls_R_factor_gt     0.0629
_refine_ls_wR_factor_gt     0.1522
_refine_ls_wR_factor_ref     0.1619
_refine_ls_goodness_of_fit_ref     1.112
_refine_ls_restrained_S_all     1.112
_refine_ls_number_reflns     10525
_refine_ls_number_parameters     447
_refine_ls_number_restraints     0
_refine_ls_hydrogen_treatment     constr
_refine_ls_weighting_scheme     calc
_refine_ls_weighting_details
         'calc w=1/[\s^2^(Fo^2^)+(0.0332P)^2^+1.7967P] where P=(Fo^2^+2Fc^2^)/3'
_atom_sites_solution_hydrogens     geom
_atom_sites_solution_primary     direct
_atom_sites_solution_secondary     difmap
_refine_ls_shift/su_max     0.001
_refine_ls_shift/su_max_lt     0.001
_refine_ls_shift/su_mean     0.000
_refine_diff_density_max     0.422
_refine_diff_density_min     -0.353
_refine_ls_extinction_method     none
_refine_ls_extinction_coef     ?
loop_
    _atom_type_symbol
    _atom_type_description
    _atom_type_scat_dispersion_real
    _atom_type_scat_dispersion_imag
    _atom_type_scat_source
    'C' 'C' 0.0033 0.0016
                         'International Tables Vol C Tables 4.2.6.8 and 6.1.1.4'
    'H' 'H' 0.0000 0.0000
                         'International Tables Vol C Tables 4.2.6.8 and 6.1.1.4'
    'N' 'N' 0.0061 0.0033
                         'International Tables Vol C Tables 4.2.6.8 and 6.1.1.4'
    'O' 'O' 0.0106 0.0060
                         'International Tables Vol C Tables 4.2.6.8 and 6.1.1.4'
_computing_data_collection     'APEX2 (Bruker, 2005)'
_computing_cell_refinement     'SAINT (Bruker, 2005)'
_computing_data_reduction     'SAINT (Bruker, 2005)'
_computing_structure_solution     'SHELXTL (Sheldrick, 2008)'
_computing_structure_refinement     'SHELXTL (Sheldrick, 2008)'
_computing_molecular_graphics     'SHELXTL (Sheldrick, 2008)'
_computing_publication_material
                             'SHELXTL (Sheldrick, 2008) and PLATON (Spek, 2009)'
loop_
    _atom_site_type_symbol
    _atom_site_label
    _atom_site_fract_x
    _atom_site_fract_y
    _atom_site_fract_z
    _atom_site_U_iso_or_equiv
    _atom_site_adp_type
    _atom_site_calc_flag
    _atom_site_refinement_flags
    _atom_site_occupancy
    _atom_site_disorder_assembly
    _atom_site_disorder_group
    O O1A 1.0113(2) 0.26217(11) 0.14678(9) 0.0172(3) Uani d . 1 . .
    O O2A 0.9781(2) -0.00932(11) 0.11107(8) 0.0163(3) Uani d . 1 . .
    O O3A 1.2104(2) -0.26095(12) 0.29920(9) 0.0211(3) Uani d . 1 . .
    N N1A 0.7981(2) 0.15883(12) 0.14173(9) 0.0126(3) Uani d . 1 . .
    H H1AA 0.6995 0.1522 0.1207 0.015 Uiso calc R 1 . .
    N N2A 0.9705(2) -0.00908(12) 0.33668(9) 0.0124(3) Uani d . 1 . .
    N N3A 1.0445(2) -0.08254(12) 0.24031(9) 0.0126(3) Uani d . 1 . .
    H H3AA 1.0950 -0.1334 0.2306 0.015 Uiso calc R 1 . .
    N N4A 1.1220(2) -0.16358(12) 0.37291(9) 0.0129(3) Uani d . 1 . .
    H H4AA 1.1299 -0.1587 0.4190 0.016 Uiso calc R 1 . .
    N N5A 0.8070(2) 0.14048(13) 0.30396(10) 0.0151(3) Uani d . 1 . .
    H H5AA 0.8136 0.1356 0.3526 0.018 Uiso calc R 1 . .
    H H5AB 0.7506 0.1916 0.2712 0.018 Uiso calc R 1 . .
    C C1A 0.8701(3) 0.24963(15) 0.11802(11) 0.0121(4) Uani d . 1 . .
    C C2A 0.8808(3) 0.07412(14) 0.20033(11) 0.0121(4) Uani d . 1 . .
    C C3A 0.8843(3) 0.06879(14) 0.27938(11) 0.0120(4) Uani d . 1 . .
    C C4A 1.0438(3) -0.08141(14) 0.31492(11) 0.0126(4) Uani d . 1 . .
    C C5A 0.9655(3) -0.00353(15) 0.17828(11) 0.0120(4) Uani d . 1 . .
    C C6A 1.1882(3) -0.25228(15) 0.36395(11) 0.0137(4) Uani d . 1 . .
    C C7A 1.2277(3) -0.33855(15) 0.44031(12) 0.0154(4) Uani d . 1 . .
    C C8A 1.2899(3) -0.43211(17) 0.42020(13) 0.0211(5) Uani d . 1 . .
    H H8AA 1.1995 -0.4482 0.3896 0.032 Uiso calc R 1 . .
    H H8AB 1.3124 -0.4874 0.4676 0.032 Uiso calc R 1 . .
    H H8AC 1.3967 -0.4196 0.3907 0.032 Uiso calc R 1 . .
    C C9A 1.3758(4) -0.31103(18) 0.48672(14) 0.0228(5) Uani d . 1 . .
    H H9AA 1.3385 -0.2512 0.4983 0.034 Uiso calc R 1 . .
    H H9AB 1.4811 -0.2995 0.4561 0.034 Uiso calc R 1 . .
    H H9AC 1.4001 -0.3652 0.5347 0.034 Uiso calc R 1 . .
    C C10A 1.0576(3) -0.35827(17) 0.48821(13) 0.0217(5) Uani d . 1 . .
    H H10A 0.9629 -0.3673 0.4562 0.033 Uiso calc R 1 . .
    H H10B 1.0265 -0.3021 0.5056 0.033 Uiso calc R 1 . .
    H H10C 1.0771 -0.4178 0.5328 0.033 Uiso calc R 1 . .
    C C11A 0.7768(3) 0.33580(15) 0.05214(12) 0.0152(4) Uani d . 1 . .
    C C12A 0.9017(4) 0.3536(2) -0.01777(14) 0.0334(6) Uani d . 1 . .
    H H12A 0.8555 0.4103 -0.0604 0.050 Uiso calc R 1 . .
    H H12B 0.9102 0.2951 -0.0340 0.050 Uiso calc R 1 . .
    H H12C 1.0172 0.3666 -0.0026 0.050 Uiso calc R 1 . .
    C C13A 0.7607(4) 0.42818(17) 0.07890(17) 0.0278(5) Uani d . 1 . .
    H H13A 0.6818 0.4161 0.1222 0.042 Uiso calc R 1 . .
    H H13B 0.7147 0.4852 0.0365 0.042 Uiso calc R 1 . .
    H H13C 0.8754 0.4413 0.0948 0.042 Uiso calc R 1 . .
    C C14A 0.5943(3) 0.31374(17) 0.02795(14) 0.0226(5) Uani d . 1 . .
    H H14A 0.5179 0.2988 0.0722 0.034 Uiso calc R 1 . .
    H H14B 0.6054 0.2572 0.0093 0.034 Uiso calc R 1 . .
    H H14C 0.5447 0.3714 -0.0129 0.034 Uiso calc R 1 . .
    O O1B 0.5105(2) 0.26137(11) 0.21892(9) 0.0177(3) Uani d . 1 . .
    O O2B 0.4795(2) -0.01130(11) 0.39406(8) 0.0160(3) Uani d . 1 . .
    O O3B 0.7098(2) -0.26303(12) 0.33417(9) 0.0213(3) Uani d . 1 . .
    N N1B 0.3005(2) 0.15684(12) 0.27823(10) 0.0124(3) Uani d . 1 . .
    H H1BA 0.2027 0.1501 0.3032 0.015 Uiso calc R 1 . .
    N N2B 0.4710(2) -0.01103(12) 0.16825(9) 0.0124(3) Uani d . 1 . .
    N N3B 0.5460(2) -0.08400(12) 0.30196(9) 0.0125(3) Uani d . 1 . .
    H H3BA 0.5972 -0.1345 0.3374 0.015 Uiso calc R 1 . .
    N N4B 0.6226(2) -0.16539(13) 0.21065(10) 0.0135(3) Uani d . 1 . .
    H H4BA 0.6310 -0.1607 0.1622 0.016 Uiso calc R 1 . .
    N N5B 0.3072(2) 0.13860(13) 0.12500(10) 0.0143(3) Uani d . 1 . .
    H H5BA 0.3129 0.1333 0.0790 0.017 Uiso calc R 1 . .
    H H5BB 0.2512 0.1899 0.1319 0.017 Uiso calc R 1 . .
    C C1B 0.3719(3) 0.24772(15) 0.25544(11) 0.0123(4) Uani d . 1 . .
    C C2B 0.3819(3) 0.07227(14) 0.26221(11) 0.0124(4) Uani d . 1 . .
    C C3B 0.3855(3) 0.06723(14) 0.18588(11) 0.0113(3) Uani d . 1 . .
    C C4B 0.5443(3) -0.08344(14) 0.22681(11) 0.0118(4) Uani d . 1 . .
    C C5B 0.4673(3) -0.00523(15) 0.32382(11) 0.0129(4) Uani d . 1 . .
    C C6B 0.6886(3) -0.25413(15) 0.26499(12) 0.0149(4) Uani d . 1 . .
    C C7B 0.7303(3) -0.34013(16) 0.23251(12) 0.0162(4) Uani d . 1 . .
    C C8B 0.7917(4) -0.43431(17) 0.30020(14) 0.0226(5) Uani d . 1 . .
    H H8BA 0.7000 -0.4511 0.3382 0.034 Uiso calc R 1 . .
    H H8BB 0.8970 -0.4216 0.3242 0.034 Uiso calc R 1 . .
    H H8BC 0.8165 -0.4892 0.2805 0.034 Uiso calc R 1 . .
    C C9B 0.8798(4) -0.31215(18) 0.17286(14) 0.0232(5) Uani d . 1 . .
    H H9BA 0.8418 -0.2534 0.1302 0.035 Uiso calc R 1 . .
    H H9BB 0.9078 -0.3669 0.1534 0.035 Uiso calc R 1 . .
    H H9BC 0.9832 -0.2987 0.1978 0.035 Uiso calc R 1 . .
    C C10B 0.5631(3) -0.36058(17) 0.19338(14) 0.0231(5) Uani d . 1 . .
    H H10D 0.5312 -0.3038 0.1481 0.035 Uiso calc R 1 . .
    H H10E 0.4676 -0.3716 0.2297 0.035 Uiso calc R 1 . .
    H H10F 0.5858 -0.4191 0.1779 0.035 Uiso calc R 1 . .
    C C11B 0.2801(3) 0.33333(16) 0.27831(12) 0.0150(4) Uani d . 1 . .
    C C12B 0.4114(4) 0.3547(2) 0.33506(17) 0.0323(6) Uani d . 1 . .
    H H12D 0.4266 0.2970 0.3813 0.049 Uiso calc R 1 . .
    H H12E 0.3659 0.4114 0.3491 0.049 Uiso calc R 1 . .
    H H12F 0.5235 0.3691 0.3102 0.049 Uiso calc R 1 . .
    C C13B 0.2533(3) 0.42518(17) 0.20411(14) 0.0214(5) Uani d . 1 . .
    H H13D 0.1719 0.4108 0.1689 0.032 Uiso calc R 1 . .
    H H13E 0.3650 0.4404 0.1791 0.032 Uiso calc R 1 . .
    H H13F 0.2062 0.4817 0.2180 0.032 Uiso calc R 1 . .
    C C14B 0.1021(4) 0.30911(17) 0.31798(15) 0.0236(5) Uani d . 1 . .
    H H14D 0.0220 0.2929 0.2833 0.035 Uiso calc R 1 . .
    H H14E 0.0533 0.3663 0.3305 0.035 Uiso calc R 1 . .
    H H14F 0.1191 0.2529 0.3651 0.035 Uiso calc R 1 . .
    O O1W 0.8987(2) 0.12286(11) 0.47888(8) 0.0179(3) Uani d . 1 . .
    H H1W1 0.8648 0.0614 0.4942 0.027 Uiso d R 1 . .
    H H2W1 1.0149 0.1036 0.4798 0.027 Uiso d R 1 . .
    O O2W 0.2630(2) 0.06473(13) 0.48386(9) 0.0219(3) Uani d . 1 . .
    H H1W2 0.3371 0.0602 0.4483 0.033 Uiso d R 1 . .
    H H2W2 0.3376 0.0610 0.5230 0.033 Uiso d R 1 . .
    O O3W 0.2385(2) 0.93480(13) 0.01760(9) 0.0225(3) Uani d . 1 . .
    H H1W3 0.1642 0.9417 -0.0197 0.034 Uiso d R 1 . .
    H H2W3 0.1705 0.9430 0.0559 0.034 Uiso d R 1 . .
    O O4W 0.6016(2) 0.87651(11) 0.04160(9) 0.0181(3) Uani d . 1 . .
    H H1W4 0.6432 0.9365 0.0213 0.027 Uiso d R 1 . .
    H H2W4 0.4873 0.8911 0.0321 0.027 Uiso d R 1 . .
loop_
    _atom_site_aniso_label
    _atom_site_aniso_U_11
    _atom_site_aniso_U_22
    _atom_site_aniso_U_33
    _atom_site_aniso_U_12
    _atom_site_aniso_U_13
    _atom_site_aniso_U_23
    O1A 0.0161(7) 0.0141(7) 0.0198(7) -0.0005(6) -0.0036(6) -0.0033(6)
    O2A 0.0219(8) 0.0187(7) 0.0083(6) 0.0010(6) -0.0016(5) -0.0050(5)
    O3A 0.0304(9) 0.0205(8) 0.0122(7) 0.0059(7) -0.0003(6) -0.0064(6)
    N1A 0.0131(8) 0.0133(8) 0.0096(7) -0.0008(6) -0.0027(6) -0.0013(6)
    N2A 0.0155(8) 0.0121(8) 0.0091(7) 0.0010(6) -0.0006(6) -0.0032(6)
    N3A 0.0166(9) 0.0113(7) 0.0098(7) 0.0017(6) 0.0001(6) -0.0038(6)
    N4A 0.0181(9) 0.0128(8) 0.0076(7) 0.0011(6) -0.0022(6) -0.0034(6)
    N5A 0.0211(9) 0.0140(8) 0.0099(7) 0.0028(7) -0.0001(6) -0.0039(6)
    C1A 0.0135(9) 0.0124(9) 0.0104(8) 0.0001(7) 0.0030(7) -0.0039(7)
    C2A 0.0139(9) 0.0117(8) 0.0093(8) -0.0004(7) -0.0003(7) -0.0016(6)
    C3A 0.0122(9) 0.0121(8) 0.0115(8) -0.0020(7) 0.0008(7) -0.0034(7)
    C4A 0.0144(9) 0.0121(9) 0.0101(8) -0.0021(7) -0.0001(7) -0.0018(7)
    C5A 0.0130(9) 0.0123(9) 0.0100(8) -0.0011(7) -0.0006(7) -0.0025(7)
    C6A 0.0161(10) 0.0127(9) 0.0117(8) 0.0008(7) -0.0024(7) -0.0036(7)
    C7A 0.0212(11) 0.0116(9) 0.0123(8) 0.0031(8) -0.0009(7) -0.0028(7)
    C8A 0.0267(12) 0.0162(10) 0.0195(10) 0.0064(9) -0.0036(9) -0.0060(8)
    C9A 0.0289(13) 0.0181(10) 0.0203(10) 0.0041(9) -0.0108(9) -0.0058(8)
    C10A 0.0285(12) 0.0152(10) 0.0176(10) 0.0022(9) 0.0055(9) -0.0008(8)
    C11A 0.0162(10) 0.0114(9) 0.0134(9) 0.0014(7) 0.0011(7) 0.0020(7)
    C12A 0.0294(14) 0.0379(14) 0.0190(11) 0.0033(11) 0.0085(10) 0.0091(10)
    C13A 0.0262(13) 0.0136(10) 0.0416(14) 0.0029(9) -0.0079(11) -0.0068(10)
    C14A 0.0252(12) 0.0180(10) 0.0197(10) 0.0009(9) -0.0074(9) 0.0003(8)
    O1B 0.0167(8) 0.0150(7) 0.0211(7) -0.0010(6) 0.0034(6) -0.0054(6)
    O2B 0.0196(8) 0.0199(7) 0.0100(6) 0.0030(6) -0.0009(5) -0.0078(5)
    O3B 0.0317(9) 0.0179(7) 0.0140(7) 0.0072(6) -0.0030(6) -0.0061(6)
    N1B 0.0126(8) 0.0126(8) 0.0144(7) 0.0003(6) 0.0023(6) -0.0077(6)
    N2B 0.0147(8) 0.0128(8) 0.0109(7) 0.0001(6) 0.0002(6) -0.0057(6)
    N3B 0.0163(9) 0.0116(7) 0.0096(7) 0.0020(6) -0.0005(6) -0.0039(6)
    N4B 0.0189(9) 0.0134(8) 0.0099(7) 0.0019(7) 0.0003(6) -0.0065(6)
    N5B 0.0188(9) 0.0136(8) 0.0112(7) 0.0028(6) -0.0018(6) -0.0055(6)
    C1B 0.0147(10) 0.0115(9) 0.0109(8) 0.0016(7) -0.0033(7) -0.0045(7)
    C2B 0.0141(9) 0.0123(9) 0.0131(8) -0.0008(7) 0.0005(7) -0.0075(7)
    C3B 0.0111(9) 0.0118(8) 0.0115(8) -0.0015(7) -0.0005(7) -0.0046(7)
    C4B 0.0120(9) 0.0120(8) 0.0128(8) -0.0008(7) 0.0012(7) -0.0060(7)
    C5B 0.0136(9) 0.0144(9) 0.0128(8) -0.0017(7) 0.0026(7) -0.0072(7)
    C6B 0.0149(10) 0.0137(9) 0.0167(9) 0.0006(7) 0.0012(7) -0.0061(7)
    C7B 0.0213(11) 0.0139(9) 0.0151(9) 0.0025(8) -0.0003(8) -0.0077(7)
    C8B 0.0314(13) 0.0146(10) 0.0207(10) 0.0058(9) -0.0015(9) -0.0052(8)
    C9B 0.0279(13) 0.0197(11) 0.0213(10) 0.0055(9) 0.0072(9) -0.0070(8)
    C10B 0.0278(13) 0.0183(10) 0.0254(11) 0.0016(9) -0.0080(9) -0.0104(9)
    C11B 0.0182(10) 0.0127(9) 0.0156(9) 0.0024(8) -0.0023(8) -0.0072(7)
    C12B 0.0392(16) 0.0310(13) 0.0356(14) 0.0070(11) -0.0154(12) -0.0244(11)
    C13B 0.0234(12) 0.0134(10) 0.0259(11) 0.0010(8) 0.0008(9) -0.0048(8)
    C14B 0.0283(13) 0.0164(10) 0.0272(11) 0.0030(9) 0.0100(10) -0.0092(9)
    O1W 0.0225(8) 0.0167(7) 0.0140(7) 0.0023(6) 0.0011(6) -0.0049(5)
    O2W 0.0174(8) 0.0347(9) 0.0155(7) 0.0048(7) 0.0001(6) -0.0119(6)
    O3W 0.0190(8) 0.0352(9) 0.0148(7) 0.0039(7) -0.0031(6) -0.0111(6)
    O4W 0.0209(8) 0.0176(7) 0.0162(7) 0.0037(6) -0.0026(6) -0.0067(6)
_geom_special_details
;
All e.s.d.'s (except the e.s.d. in the dihedral angle between two l.s. planes)
are estimated using the full covariance matrix. The cell e.s.d.'s are taken
into account individually in the estimation of e.s.d.'s in distances, angles
and torsion angles; correlations between e.s.d.'s in cell parameters are only
used when they are defined by crystal symmetry. An approximate (isotropic)
treatment of cell e.s.d.'s is used for estimating e.s.d.'s involving l.s.
planes.
;
loop_
    _geom_bond_atom_site_label_1
    _geom_bond_atom_site_label_2
    _geom_bond_site_symmetry_2
    _geom_bond_distance
    _geom_bond_publ_flag
    O1A C1A . 1.233(3) ?
    O2A C5A . 1.247(2) ?
    O3A C6A . 1.226(2) ?
    N1A C1A . 1.358(2) ?
    N1A C2A . 1.426(2) ?
    N1A H1AA . 0.86 ?
    N2A C4A . 1.302(3) ?
    N2A C3A . 1.372(3) ?
    N3A C4A . 1.354(2) ?
    N3A C5A . 1.403(2) ?
    N3A H3AA . 0.86 ?
    N4A C6A . 1.378(3) ?
    N4A C4A . 1.387(2) ?
    N4A H4AA . 0.86 ?
    N5A C3A . 1.335(3) ?
    N5A H5AA . 0.86 ?
    N5A H5AB . 0.86 ?
    C1A C11A . 1.534(3) ?
    C2A C5A . 1.403(3) ?
    C2A C3A . 1.406(3) ?
    C6A C7A . 1.531(3) ?
    C7A C8A . 1.527(3) ?
    C7A C10A . 1.538(3) ?
    C7A C9A . 1.538(3) ?
    C8A H8AA . 0.96 ?
    C8A H8AB . 0.96 ?
    C8A H8AC . 0.96 ?
    C9A H9AA . 0.96 ?
    C9A H9AB . 0.96 ?
    C9A H9AC . 0.96 ?
    C10A H10A . 0.96 ?
    C10A H10B . 0.96 ?
    C10A H10C . 0.96 ?
    C11A C14A . 1.526(3) ?
    C11A C13A . 1.528(3) ?
    C11A C12A . 1.539(3) ?
    C12A H12A . 0.96 ?
    C12A H12B . 0.96 ?
    C12A H12C . 0.96 ?
    C13A H13A . 0.96 ?
    C13A H13B . 0.96 ?
    C13A H13C . 0.96 ?
    C14A H14A . 0.96 ?
    C14A H14B . 0.96 ?
    C14A H14C . 0.96 ?
    O1B C1B . 1.229(3) ?
    O2B C5B . 1.247(2) ?
    O3B C6B . 1.225(3) ?
    N1B C1B . 1.357(3) ?
    N1B C2B . 1.422(2) ?
    N1B H1BA . 0.86 ?
    N2B C4B . 1.305(3) ?
    N2B C3B . 1.372(2) ?
    N3B C4B . 1.355(2) ?
    N3B C5B . 1.397(2) ?
    N3B H3BA . 0.86 ?
    N4B C6B . 1.382(3) ?
    N4B C4B . 1.382(2) ?
    N4B H4BA . 0.86 ?
    N5B C3B . 1.336(2) ?
    N5B H5BA . 0.86 ?
    N5B H5BB . 0.86 ?
    C1B C11B . 1.529(3) ?
    C2B C3B . 1.404(3) ?
    C2B C5B . 1.407(3) ?
    C6B C7B . 1.527(3) ?
    C7B C8B . 1.533(3) ?
    C7B C10B . 1.535(3) ?
    C7B C9B . 1.539(3) ?
    C8B H8BA . 0.96 ?
    C8B H8BB . 0.96 ?
    C8B H8BC . 0.96 ?
    C9B H9BA . 0.96 ?
    C9B H9BB . 0.96 ?
    C9B H9BC . 0.96 ?
    C10B H10D . 0.96 ?
    C10B H10E . 0.96 ?
    C10B H10F . 0.96 ?
    C11B C14B . 1.527(3) ?
    C11B C13B . 1.536(3) ?
    C11B C12B . 1.537(3) ?
    C12B H12D . 0.96 ?
    C12B H12E . 0.96 ?
    C12B H12F . 0.96 ?
    C13B H13D . 0.96 ?
    C13B H13E . 0.96 ?
    C13B H13F . 0.96 ?
    C14B H14D . 0.96 ?
    C14B H14E . 0.96 ?
    C14B H14F . 0.96 ?
    O1W H1W1 . 0.87 ?
    O1W H2W1 . 0.90 ?
    O2W H1W2 . 0.87 ?
    O2W H2W2 . 0.89 ?
    O3W H1W3 . 0.85 ?
    O3W H2W3 . 0.89 ?
    O4W H1W4 . 0.88 ?
    O4W H2W4 . 0.88 ?
loop_
    _geom_angle_atom_site_label_1
    _geom_angle_atom_site_label_2
    _geom_angle_atom_site_label_3
    _geom_angle_site_symmetry_1
    _geom_angle_site_symmetry_3
    _geom_angle
    _geom_angle_publ_flag
    C1A N1A C2A . . 122.09(17) ?
    C1A N1A H1AA . . 119.0 ?
    C2A N1A H1AA . . 119.0 ?
    C4A N2A C3A . . 116.50(16) ?
    C4A N3A C5A . . 122.14(17) ?
    C4A N3A H3AA . . 118.9 ?
    C5A N3A H3AA . . 118.9 ?
    C6A N4A C4A . . 126.41(17) ?
    C6A N4A H4AA . . 116.8 ?
    C4A N4A H4AA . . 116.8 ?
    C3A N5A H5AA . . 120.0 ?
    C3A N5A H5AB . . 120.0 ?
    H5AA N5A H5AB . . 120.0 ?
    O1A C1A N1A . . 120.91(18) ?
    O1A C1A C11A . . 120.20(18) ?
    N1A C1A C11A . . 118.84(18) ?
    C5A C2A C3A . . 119.52(17) ?
    C5A C2A N1A . . 119.35(17) ?
    C3A C2A N1A . . 121.09(17) ?
    N5A C3A N2A . . 114.99(17) ?
    N5A C3A C2A . . 122.35(18) ?
    N2A C3A C2A . . 122.64(18) ?
    N2A C4A N3A . . 124.42(18) ?
    N2A C4A N4A . . 117.21(17) ?
    N3A C4A N4A . . 118.35(17) ?
    O2A C5A N3A . . 117.72(18) ?
    O2A C5A C2A . . 127.59(18) ?
    N3A C5A C2A . . 114.70(17) ?
    O3A C6A N4A . . 121.84(18) ?
    O3A C6A C7A . . 123.05(18) ?
    N4A C6A C7A . . 115.10(17) ?
    C8A C7A C6A . . 108.48(17) ?
    C8A C7A C10A . . 109.87(19) ?
    C6A C7A C10A . . 109.06(18) ?
    C8A C7A C9A . . 109.16(19) ?
    C6A C7A C9A . . 109.61(18) ?
    C10A C7A C9A . . 110.63(18) ?
    C7A C8A H8AA . . 109.5 ?
    C7A C8A H8AB . . 109.5 ?
    H8AA C8A H8AB . . 109.5 ?
    C7A C8A H8AC . . 109.5 ?
    H8AA C8A H8AC . . 109.5 ?
    H8AB C8A H8AC . . 109.5 ?
    C7A C9A H9AA . . 109.5 ?
    C7A C9A H9AB . . 109.5 ?
    H9AA C9A H9AB . . 109.5 ?
    C7A C9A H9AC . . 109.5 ?
    H9AA C9A H9AC . . 109.5 ?
    H9AB C9A H9AC . . 109.5 ?
    C7A C10A H10A . . 109.5 ?
    C7A C10A H10B . . 109.5 ?
    H10A C10A H10B . . 109.5 ?
    C7A C10A H10C . . 109.5 ?
    H10A C10A H10C . . 109.5 ?
    H10B C10A H10C . . 109.5 ?
    C14A C11A C13A . . 109.63(19) ?
    C14A C11A C1A . . 114.71(17) ?
    C13A C11A C1A . . 107.86(18) ?
    C14A C11A C12A . . 109.2(2) ?
    C13A C11A C12A . . 110.5(2) ?
    C1A C11A C12A . . 104.87(18) ?
    C11A C12A H12A . . 109.5 ?
    C11A C12A H12B . . 109.5 ?
    H12A C12A H12B . . 109.5 ?
    C11A C12A H12C . . 109.5 ?
    H12A C12A H12C . . 109.5 ?
    H12B C12A H12C . . 109.5 ?
    C11A C13A H13A . . 109.5 ?
    C11A C13A H13B . . 109.5 ?
    H13A C13A H13B . . 109.5 ?
    C11A C13A H13C . . 109.5 ?
    H13A C13A H13C . . 109.5 ?
    H13B C13A H13C . . 109.5 ?
    C11A C14A H14A . . 109.5 ?
    C11A C14A H14B . . 109.5 ?
    H14A C14A H14B . . 109.5 ?
    C11A C14A H14C . . 109.5 ?
    H14A C14A H14C . . 109.5 ?
    H14B C14A H14C . . 109.5 ?
    C1B N1B C2B . . 122.25(17) ?
    C1B N1B H1BA . . 118.9 ?
    C2B N1B H1BA . . 118.9 ?
    C4B N2B C3B . . 116.57(16) ?
    C4B N3B C5B . . 122.21(17) ?
    C4B N3B H3BA . . 118.9 ?
    C5B N3B H3BA . . 118.9 ?
    C6B N4B C4B . . 126.21(17) ?
    C6B N4B H4BA . . 116.9 ?
    C4B N4B H4BA . . 116.9 ?
    C3B N5B H5BA . . 120.0 ?
    C3B N5B H5BB . . 120.0 ?
    H5BA N5B H5BB . . 120.0 ?
    O1B C1B N1B . . 121.35(18) ?
    O1B C1B C11B . . 119.82(18) ?
    N1B C1B C11B . . 118.79(18) ?
    C3B C2B C5B . . 119.80(17) ?
    C3B C2B N1B . . 121.26(17) ?
    C5B C2B N1B . . 118.87(17) ?
    N5B C3B N2B . . 115.08(17) ?
    N5B C3B C2B . . 122.54(18) ?
    N2B C3B C2B . . 122.38(17) ?
    N2B C4B N3B . . 124.38(18) ?
    N2B C4B N4B . . 117.28(17) ?
    N3B C4B N4B . . 118.33(17) ?
    O2B C5B N3B . . 117.56(18) ?
    O2B C5B C2B . . 127.85(18) ?
    N3B C5B C2B . . 114.59(17) ?
    O3B C6B N4B . . 122.21(18) ?
    O3B C6B C7B . . 122.76(19) ?
    N4B C6B C7B . . 115.02(17) ?
    C6B C7B C8B . . 108.78(17) ?
    C6B C7B C10B . . 109.49(19) ?
    C8B C7B C10B . . 109.59(19) ?
    C6B C7B C9B . . 109.57(18) ?
    C8B C7B C9B . . 109.16(19) ?
    C10B C7B C9B . . 110.22(19) ?
    C7B C8B H8BA . . 109.5 ?
    C7B C8B H8BB . . 109.5 ?
    H8BA C8B H8BB . . 109.5 ?
    C7B C8B H8BC . . 109.5 ?
    H8BA C8B H8BC . . 109.5 ?
    H8BB C8B H8BC . . 109.5 ?
    C7B C9B H9BA . . 109.5 ?
    C7B C9B H9BB . . 109.5 ?
    H9BA C9B H9BB . . 109.5 ?
    C7B C9B H9BC . . 109.5 ?
    H9BA C9B H9BC . . 109.5 ?
    H9BB C9B H9BC . . 109.5 ?
    C7B C10B H10D . . 109.5 ?
    C7B C10B H10E . . 109.5 ?
    H10D C10B H10E . . 109.5 ?
    C7B C10B H10F . . 109.5 ?
    H10D C10B H10F . . 109.5 ?
    H10E C10B H10F . . 109.5 ?
    C14B C11B C1B . . 114.60(18) ?
    C14B C11B C13B . . 109.37(19) ?
    C1B C11B C13B . . 108.17(17) ?
    C14B C11B C12B . . 109.6(2) ?
    C1B C11B C12B . . 104.75(18) ?
    C13B C11B C12B . . 110.2(2) ?
    C11B C12B H12D . . 109.5 ?
    C11B C12B H12E . . 109.5 ?
    H12D C12B H12E . . 109.5 ?
    C11B C12B H12F . . 109.5 ?
    H12D C12B H12F . . 109.5 ?
    H12E C12B H12F . . 109.5 ?
    C11B C13B H13D . . 109.5 ?
    C11B C13B H13E . . 109.5 ?
    H13D C13B H13E . . 109.5 ?
    C11B C13B H13F . . 109.5 ?
    H13D C13B H13F . . 109.5 ?
    H13E C13B H13F . . 109.5 ?
    C11B C14B H14D . . 109.5 ?
    C11B C14B H14E . . 109.5 ?
    H14D C14B H14E . . 109.5 ?
    C11B C14B H14F . . 109.5 ?
    H14D C14B H14F . . 109.5 ?
    H14E C14B H14F . . 109.5 ?
    H1W1 O1W H2W1 . . 93.9 ?
    H1W2 O2W H2W2 . . 100.6 ?
    H1W3 O3W H2W3 . . 103.4 ?
    H1W4 O4W H2W4 . . 100.7 ?
loop_
    _geom_torsion_atom_site_label_1
    _geom_torsion_atom_site_label_2
    _geom_torsion_atom_site_label_3
    _geom_torsion_atom_site_label_4
    _geom_torsion_site_symmetry_1
    _geom_torsion_site_symmetry_2
    _geom_torsion_site_symmetry_3
    _geom_torsion_site_symmetry_4
    _geom_torsion
    _geom_torsion_publ_flag
    C2A N1A C1A O1A . . . . -0.1(3) ?
    C2A N1A C1A C11A . . . . 177.39(17) ?
    C1A N1A C2A C5A . . . . -106.0(2) ?
    C1A N1A C2A C3A . . . . 71.8(3) ?
    C4A N2A C3A N5A . . . . 178.46(18) ?
    C4A N2A C3A C2A . . . . -2.9(3) ?
    C5A C2A C3A N5A . . . . 179.67(19) ?
    N1A C2A C3A N5A . . . . 1.9(3) ?
    C5A C2A C3A N2A . . . . 1.2(3) ?
    N1A C2A C3A N2A . . . . -176.57(19) ?
    C3A N2A C4A N3A . . . . 2.1(3) ?
    C3A N2A C4A N4A . . . . -176.13(18) ?
    C5A N3A C4A N2A . . . . 0.5(3) ?
    C5A N3A C4A N4A . . . . 178.75(18) ?
    C6A N4A C4A N2A . . . . 172.1(2) ?
    C6A N4A C4A N3A . . . . -6.3(3) ?
    C4A N3A C5A O2A . . . . 177.46(19) ?
    C4A N3A C5A C2A . . . . -2.3(3) ?
    C3A C2A C5A O2A . . . . -178.3(2) ?
    N1A C2A C5A O2A . . . . -0.5(3) ?
    C3A C2A C5A N3A . . . . 1.4(3) ?
    N1A C2A C5A N3A . . . . 179.19(17) ?
    C4A N4A C6A O3A . . . . 12.3(3) ?
    C4A N4A C6A C7A . . . . -166.52(19) ?
    O3A C6A C7A C8A . . . . -1.9(3) ?
    N4A C6A C7A C8A . . . . 176.91(19) ?
    O3A C6A C7A C10A . . . . -121.5(2) ?
    N4A C6A C7A C10A . . . . 57.3(2) ?
    O3A C6A C7A C9A . . . . 117.2(2) ?
    N4A C6A C7A C9A . . . . -64.0(2) ?
    O1A C1A C11A C14A . . . . -173.80(19) ?
    N1A C1A C11A C14A . . . . 8.7(3) ?
    O1A C1A C11A C13A . . . . -51.3(3) ?
    N1A C1A C11A C13A . . . . 131.2(2) ?
    O1A C1A C11A C12A . . . . 66.4(3) ?
    N1A C1A C11A C12A . . . . -111.1(2) ?
    C2B N1B C1B O1B . . . . 0.7(3) ?
    C2B N1B C1B C11B . . . . -177.27(17) ?
    C1B N1B C2B C3B . . . . -70.7(3) ?
    C1B N1B C2B C5B . . . . 106.3(2) ?
    C4B N2B C3B N5B . . . . -178.07(18) ?
    C4B N2B C3B C2B . . . . 2.5(3) ?
    C5B C2B C3B N5B . . . . -179.83(19) ?
    N1B C2B C3B N5B . . . . -2.9(3) ?
    C5B C2B C3B N2B . . . . -0.4(3) ?
    N1B C2B C3B N2B . . . . 176.56(18) ?
    C3B N2B C4B N3B . . . . -2.3(3) ?
    C3B N2B C4B N4B . . . . 176.55(17) ?
    C5B N3B C4B N2B . . . . 0.0(3) ?
    C5B N3B C4B N4B . . . . -178.80(18) ?
    C6B N4B C4B N2B . . . . -172.0(2) ?
    C6B N4B C4B N3B . . . . 6.9(3) ?
    C4B N3B C5B O2B . . . . -178.21(19) ?
    C4B N3B C5B C2B . . . . 2.0(3) ?
    C3B C2B C5B O2B . . . . 178.5(2) ?
    N1B C2B C5B O2B . . . . 1.4(3) ?
    C3B C2B C5B N3B . . . . -1.8(3) ?
    N1B C2B C5B N3B . . . . -178.80(17) ?
    C4B N4B C6B O3B . . . . -12.1(3) ?
    C4B N4B C6B C7B . . . . 167.13(19) ?
    O3B C6B C7B C8B . . . . 2.4(3) ?
    N4B C6B C7B C8B . . . . -176.8(2) ?
    O3B C6B C7B C10B . . . . 122.1(2) ?
    N4B C6B C7B C10B . . . . -57.1(2) ?
    O3B C6B C7B C9B . . . . -116.9(2) ?
    N4B C6B C7B C9B . . . . 63.9(2) ?
    O1B C1B C11B C14B . . . . 175.6(2) ?
    N1B C1B C11B C14B . . . . -6.4(3) ?
    O1B C1B C11B C13B . . . . 53.3(3) ?
    N1B C1B C11B C13B . . . . -128.7(2) ?
    O1B C1B C11B C12B . . . . -64.3(2) ?
    N1B C1B C11B C12B . . . . 113.8(2) ?
loop_
    _geom_hbond_atom_site_label_D
    _geom_hbond_atom_site_label_H
    _geom_hbond_atom_site_label_A
    _geom_hbond_site_symmetry_A
    _geom_hbond_distance_DH
    _geom_hbond_distance_HA
    _geom_hbond_distance_DA
    _geom_hbond_angle_DHA
    N4A H4AA O1W 2_756 0.86 2.07 2.918(2) 167
    N4B H4BA O4W 1_545 0.86 2.08 2.920(2) 166
    N5B H5BA O4W 2_665 0.86 2.32 3.160(2) 166
    N5B H5BB O1A 1_455 0.86 2.09 2.861(2) 149
    O1W H1W1 O2W 2_656 0.87 2.00 2.857(2) 167
    O1W H2W1 O2W 1_655 0.90 1.92 2.819(2) 178
    O2W H2W2 O2B 2_656 0.89 1.96 2.824(2) 162
    O3W H1W3 O2A 2_665 0.86 1.91 2.722(2) 158
    O3W H2W3 O2A 1_465 0.89 1.97 2.833(2) 162
    O4W H1W4 O3W 2_675 0.88 1.99 2.865(2) 174
    N3A H3AA O3A . 0.86 1.98 2.633(2) 132
    N5A H5AA O1W . 0.86 2.32 3.163(2) 167
    N5A H5AB O1B . 0.86 2.08 2.854(2) 149
    N3B H3BA O3B . 0.86 1.97 2.632(2) 132
    O2W H1W2 O2B . 0.87 1.91 2.717(2) 154
    O4W H2W4 O3W . 0.88 1.93 2.811(2) 173
    C14A H14A O1B . 0.96 2.53 3.355(3) 144
