# Supplementary material for: 6-Amino-2,5-bis­(pivaloylamino)pyrimidin-4(3H)-one dihydrate
Source: Acta Crystallogr Sect E Struct Rep Online. 2009 Jun 6;65(Pt 7):o1484–5. doi: 10.1107/S1600536809019461 (PMC2969306; doi:10.1107/S1600536809019461)
Supplement: Supplementary file 2 [file e-65-o1484-Isup2.hkl]

#
# h,k,l, Fc-squared, Fo-squared, sigma(Fo-squared) and status flag
#
data_I
_shelx_title ' fs65_0m in P-1 (100K)'
_shelx_refln_list_code          4
_shelx_F_calc_maximum      203.16
_exptl_crystal_F_000       744.00
_reflns_d_resolution_high  0.7107
 
loop_
 _symmetry_equiv_pos_as_xyz
 'x, y, z'
 '-x, -y, -z'
 
_cell_length_a     7.5560
_cell_length_b    14.1008
_cell_length_c    18.0713
_cell_angle_alpha  71.079
_cell_angle_beta   89.988
_cell_angle_gamma  86.682
 
_shelx_F_squared_multiplier     1.000
 
loop_
 _refln_index_h
 _refln_index_k
 _refln_index_l
 _refln_F_squared_calc
 _refln_F_squared_meas
 _refln_F_squared_sigma
 _refln_observed_status
   2   0   0        0.07        7.35      2.99 o
   3   0   0        4.65        0.13      2.87 o
   4   0   0     1210.36     1293.95    113.70 o
   5   0   0        0.01       -3.04      1.58 o
   6   0   0      192.11      148.73      8.46 o
   7   0   0        0.59        2.21      3.81 o
   8   0   0      288.75      284.26     25.52 o
   9   0   0        1.74        1.29      3.61 o
  10   0   0      143.55      143.57     14.49 o
 -10   1   0       98.54       98.68     11.91 o
  -9   1   0        3.68        4.64      4.11 o
  -8   1   0      636.17      566.06     49.30 o
  -7   1   0        0.00       -0.54      3.02 o
  -6   1   0       44.19       42.77      7.62 o
  -5   1   0        1.99        0.64      2.52 o
  -4   1   0     1921.08     2102.41    126.66 o
  -3   1   0       11.06        7.43      2.94 o
  -2   1   0     1444.44     1325.40    114.82 o
   1   1   0        0.04       -2.25      1.13 o
   2   1   0    41274.58    41494.79   3558.03 o
   3   1   0        0.44       -0.41      2.95 o
   4   1   0      750.12      801.89     71.83 o
   5   1   0        1.17       -1.03      3.61 o
   6   1   0     1124.50     1108.95     72.61 o
   7   1   0        0.17        1.99      3.88 o
   8   1   0      166.33      195.91     22.83 o
 -10   2   0      597.38      558.43     49.75 o
  -9   2   0        3.27       -0.79      4.15 o
  -8   2   0       30.27       33.49      6.56 o
  -7   2   0        0.48       -2.08      3.36 o
  -6   2   0       21.54       14.95      3.45 o
  -5   2   0        0.13       -2.96      2.78 o
  -4   2   0     1158.47     1737.42     84.32 o
  -3   2   0        0.04       -1.02      1.53 o
  -2   2   0     3517.86     3701.11    289.69 o
  -1   2   0        0.09       -1.52      1.32 o
   0   2   0      137.93      118.43      6.45 o
   1   2   0        0.43       -1.75      0.88 o
   2   2   0    28780.38    28546.24   1781.47 o
   3   2   0        0.35       -4.23      2.11 o
   4   2   0     1105.56     1379.60     88.25 o
   5   2   0        0.92       -1.72      2.56 o
   6   2   0      270.44      262.10     40.31 o
   7   2   0        1.11        3.96      6.35 o
   8   2   0        1.05        5.66      4.71 o
 -10   3   0      288.88      285.66     27.81 o
  -9   3   0        0.32        8.92      5.35 o
  -8   3   0      166.22      163.17     16.97 o
  -7   3   0        1.21        5.93      4.07 o
  -6   3   0        0.95        2.57      3.69 o
  -5   3   0        0.75        2.76      2.08 o
  -4   3   0       46.11      182.79     17.22 o
  -3   3   0        0.47        0.53      0.92 o
  -2   3   0      376.53      346.26     17.63 o
  -1   3   0        0.11       -3.65      2.25 o
   0   3   0    12912.56    13553.33    531.57 o
   1   3   0        0.00       -1.21      0.80 o
   2   3   0    24613.26    23701.04   1172.17 o
   3   3   0        0.28       -0.67      1.27 o
   4   3   0     8552.29     9013.04    564.73 o
   5   3   0        0.58        0.38      2.88 o
   6   3   0      189.17      169.28     18.51 o
   7   3   0        1.47       -6.81      3.70 o
   8   3   0      109.39      129.62     13.42 o
   9   3   0        0.39        4.57      7.01 o
 -10   4   0       80.26       72.37     11.74 o
  -9   4   0        8.30       10.61      6.22 o
  -8   4   0      304.14      262.84     25.78 o
  -7   4   0        2.86       -1.13      4.03 o
  -6   4   0      338.16      295.54     27.60 o
  -5   4   0        0.00       -1.83      3.19 o
  -4   4   0     1709.82     1773.18     90.78 o
  -3   4   0        2.46        1.32      1.23 o
  -2   4   0      719.70      777.15     33.88 o
  -1   4   0        7.60        1.19      1.16 o
   0   4   0      435.88      378.86     15.47 o
   1   4   0        0.72       -1.82      0.93 o
   2   4   0     3529.28     3743.19    130.78 o
   3   4   0        3.03        5.25      1.13 o
   4   4   0     1959.18     2040.83     88.46 o
   5   4   0        0.00        2.55      3.01 o
   6   4   0     3388.91     3585.30    227.53 o
   7   4   0        1.18        6.54      3.77 o
   8   4   0        8.61       10.75      5.50 o
   9   4   0        0.21       -1.86      5.54 o
 -10   5   0       33.49       37.68      9.63 o
  -9   5   0        1.14        3.74      5.90 o
  -8   5   0      104.28       91.96     12.95 o
  -7   5   0       12.70       16.65      5.81 o
  -6   5   0     1344.18     1171.31     75.90 o
  -5   5   0        1.19        3.14      2.86 o
  -4   5   0      916.06      956.32     36.35 o
  -3   5   0        0.29        0.88      1.16 o
  -2   5   0      786.53      885.08     31.62 o
  -1   5   0        0.09       -2.07      1.03 o
   0   5   0     2359.67     2394.30     85.35 o
   1   5   0        0.63       -1.24      1.05 o
   2   5   0       42.78       62.21      2.52 o
   3   5   0        0.94        0.97      0.98 o
   4   5   0      770.74      842.84     43.88 o
   5   5   0        7.40        8.71      1.88 o
   6   5   0        6.55        3.04      1.73 o
   7   5   0        0.08        1.14      4.18 o
   8   5   0       12.56       -0.59      4.80 o
   9   5   0        0.70       -0.12      5.24 o
  -9   6   0        0.02       12.12      7.14 o
  -8   6   0        0.50        3.36      6.06 o
  -7   6   0        5.14        7.98      5.72 o
  -6   6   0      178.55      169.30     18.18 o
  -5   6   0        0.49        1.18      3.29 o
  -4   6   0      114.04      117.29     11.31 o
  -3   6   0        0.80        1.76      1.36 o
  -2   6   0      323.19      318.47     11.82 o
  -1   6   0        2.10        2.18      0.95 o
   0   6   0      127.35       78.55      4.08 o
   1   6   0        2.21        1.08      0.89 o
   2   6   0      577.91      476.90     16.19 o
   3   6   0        0.13        0.50      1.15 o
   4   6   0      137.30      190.09      7.60 o
   5   6   0        0.01        2.74      1.98 o
   6   6   0      108.66      101.11      7.93 o
   7   6   0        1.69        3.55      2.73 o
   8   6   0      103.86       90.78     21.46 o
   9   6   0        0.70        3.63      6.18 o
  10   6   0       72.95       83.99     19.77 o
  -9   7   0        0.03        0.24      6.64 o
  -8   7   0        3.04       15.40      6.90 o
  -7   7   0        4.44        1.87      5.35 o
  -6   7   0      693.05      651.87     58.51 o
  -5   7   0       16.40       10.83      2.75 o
  -4   7   0      920.84      881.86     44.72 o
  -3   7   0        0.07        2.10      1.36 o
  -2   7   0     1097.30     1020.45     33.33 o
  -1   7   0        0.23        1.14      1.03 o
   0   7   0     1855.29     1984.07     60.41 o
   1   7   0        4.92        4.44      1.50 o
   2   7   0     1047.07     1011.83     33.33 o
   3   7   0        0.37        0.01      1.20 o
   4   7   0       36.92       62.68      3.49 o
   5   7   0        1.21        2.50      1.54 o
   6   7   0      707.27      640.33     33.79 o
   7   7   0        0.00        1.39      4.72 o
   8   7   0       64.96       54.49     10.08 o
   9   7   0        0.02       -0.96      5.97 o
  10   7   0      210.41      255.11     24.22 o
  -9   8   0        0.93        2.71      4.57 o
  -8   8   0       51.28       34.36      7.47 o
  -7   8   0        0.97        4.03      3.84 o
  -6   8   0     1796.03     1617.97     96.96 o
  -5   8   0        1.47        6.01      3.68 o
  -4   8   0     2597.29     2379.30    112.69 o
  -3   8   0        0.38       -1.74      1.48 o
  -2   8   0     2942.01     2707.84     81.46 o
  -1   8   0        1.35        0.94      1.22 o
   0   8   0      407.24      403.01     13.15 o
   1   8   0        2.07        2.76      1.12 o
   2   8   0     1212.55     1115.22     37.02 o
   3   8   0        0.36        0.25      1.72 o
   4   8   0      388.45      395.87     18.56 o
   5   8   0        0.33        0.06      1.64 o
   6   8   0      236.91      213.96     14.06 o
   7   8   0        3.52        7.92      3.63 o
   8   8   0      448.29      418.02     31.41 o
   9   8   0        0.05       -0.50      5.97 o
  -9   9   0        1.46        4.11      7.43 o
  -8   9   0      429.89      490.19     32.62 o
  -7   9   0        0.42        4.45      4.02 o
  -6   9   0        0.59       -0.13      4.67 o
  -5   9   0        0.18        3.03      2.56 o
  -4   9   0     2203.77     2105.76    100.23 o
  -3   9   0        1.65        3.87      2.23 o
  -2   9   0      111.77      132.24      5.64 o
  -1   9   0        0.00        0.04      1.45 o
   0   9   0       94.29       99.21      5.00 o
   1   9   0        0.69       -0.41      1.20 o
   2   9   0     2246.76     2151.89     70.65 o
   3   9   0        0.39        1.36      0.99 o
   4   9   0      179.95      366.92     17.67 o
   5   9   0        0.62       -2.56      2.14 o
   6   9   0      186.42      178.66     12.56 o
   7   9   0        1.03        1.02      3.39 o
   8   9   0      603.28      594.85     42.53 o
   9   9   0        4.01       13.76      7.82 o
  -8  10   0       54.01       62.09      9.13 o
  -7  10   0        0.21       -0.04      4.26 o
  -6  10   0       76.03       70.18      8.74 o
  -5  10   0       11.13        9.81      3.32 o
  -4  10   0      213.28      255.73     15.42 o
  -3  10   0        0.17        6.74      2.89 o
  -2  10   0     6860.43     6791.55    255.14 o
  -1  10   0        0.03       -1.63      2.42 o
   0  10   0     1779.32     1920.11     57.66 o
   1  10   0        1.27        0.59      1.75 o
   2  10   0      418.33      372.37     14.48 o
   3  10   0        3.46        5.03      1.75 o
   4  10   0      106.33      300.27     34.30 o
   5  10   0        0.01       -0.39      2.43 o
   6  10   0        0.31        3.63      4.19 o
   7  10   0        1.29        1.58      3.81 o
   8  10   0       45.48       40.88     10.22 o
   9  10   0        0.63       -0.02      6.90 o
  -8  11   0       95.92      107.89     12.44 o
  -7  11   0        0.16       -1.55      4.87 o
  -6  11   0      364.96      375.62     19.90 o
  -5  11   0        0.89        2.35      3.19 o
  -4  11   0      264.71      302.34     16.81 o
  -3  11   0        0.05        4.73      5.89 o
  -2  11   0     7319.19     7408.85    313.25 o
  -1  11   0       12.13       14.89      2.77 o
   0  11   0      709.37      804.20     31.17 o
   1  11   0        0.15       -0.14      1.87 o
   2  11   0       42.34       50.75      3.95 o
   3  11   0        0.39       -0.43      1.83 o
   4  11   0      858.26      795.90     36.19 o
   5  11   0        0.00        0.97      2.73 o
   6  11   0        0.24        0.98      2.74 o
   7  11   0        0.41       -3.63      3.65 o
   8  11   0        3.15       11.75      7.96 o
  -7  12   0        0.41       10.24      7.09 o
  -6  12   0      188.18      197.45     24.13 o
  -5  12   0        2.14        0.54      3.48 o
  -4  12   0      235.97      266.87     28.02 o
  -3  12   0        0.02        4.67      3.14 o
  -2  12   0        1.36        1.18      3.01 o
  -1  12   0        1.12        7.98      3.42 o
   0  12   0     4897.88     5533.04    202.63 o
   1  12   0        2.76        1.96      2.72 o
   2  12   0       22.99       14.96      2.84 o
   3  12   0        0.25        0.33      1.86 o
   4  12   0      650.52      695.77     32.13 o
   5  12   0        0.60        4.07      3.16 o
   6  12   0        5.04        3.92      3.24 o
   7  12   0        1.03       14.54      5.04 o
   8  12   0        0.01        1.06      5.90 o
  -7  13   0        0.10       -2.34      5.54 o
  -6  13   0       17.53       23.17      4.73 o
  -5  13   0        0.05        0.93      3.65 o
  -4  13   0       18.71       34.01      7.14 o
  -3  13   0        0.54       -1.70      3.73 o
  -2  13   0      747.67      680.26     58.38 o
  -1  13   0        0.24        6.42      4.76 o
   0  13   0      313.14      392.77     16.80 o
   1  13   0        7.94        8.26      2.71 o
   2  13   0      421.83      414.68     17.66 o
   3  13   0        0.82        4.60      2.40 o
   4  13   0      941.71      885.53     40.29 o
   5  13   0        0.13        2.46      3.45 o
   6  13   0       61.20       54.03      7.21 o
   7  13   0        0.08        0.11      6.30 o
   8  13   0       15.31        7.36      7.98 o
  -6  14   0        7.67        7.73      4.47 o
  -5  14   0        0.01        6.48      4.48 o
  -4  14   0       60.81       83.91     13.40 o
  -3  14   0        7.38       15.35      6.90 o
  -2  14   0      293.73      288.53     29.47 o
  -1  14   0        2.16        2.25      4.40 o
   0  14   0      771.95      829.21     36.46 o
   1  14   0       10.79       10.17      3.39 o
   2  14   0        3.22        7.30      3.20 o
   3  14   0        0.39        5.19      2.52 o
   4  14   0      321.79      364.30     18.84 o
   5  14   0        0.02        2.26      3.58 o
   6  14   0       78.87       78.77     11.76 o
   7  14   0        0.30       -0.35      6.54 o
  -5  15   0        0.07        2.40      6.72 o
  -4  15   0       63.74       93.24     15.11 o
  -3  15   0        2.68       -7.43      6.85 o
  -2  15   0       44.86       50.07      8.01 o
  -1  15   0        0.57        4.18      4.32 o
   0  15   0      529.86      521.41     34.36 o
   1  15   0        2.72        5.70      4.81 o
   2  15   0      129.65      138.54      9.59 o
   3  15   0       10.99        7.42      2.79 o
   4  15   0      346.20      346.87     19.09 o
   5  15   0        0.38        1.43      4.07 o
   6  15   0       66.17       65.32      8.54 o
  -4  16   0       46.22       70.58     13.77 o
  -3  16   0        1.65        2.28      7.26 o
  -2  16   0        0.03        5.61      5.29 o
  -1  16   0        0.03       -2.40      4.49 o
   0  16   0      725.85      754.40     47.80 o
   1  16   0        0.78        1.93      3.97 o
   2  16   0      149.23      147.42     20.04 o
   3  16   0        8.39        6.50      4.83 o
   4  16   0      415.93      417.92     25.41 o
   5  16   0        3.42        8.65      5.33 o
   6  16   0       19.15       20.07      7.99 o
  -3  17   0        2.42      -11.27      5.64 o
  -2  17   0       32.14       23.83      7.05 o
  -1  17   0        1.95       -0.71      5.37 o
   0  17   0       21.37       12.97      6.25 o
   1  17   0        1.07       -1.77      5.09 o
   2  17   0      148.92      165.38     12.53 o
   3  17   0        3.83        7.99      3.74 o
   4  17   0       56.79       60.91     10.09 o
   5  17   0        1.48        1.77      5.83 o
  -2  18   0      304.90      318.06     24.12 o
  -1  18   0        0.38       -2.62      5.45 o
   0  18   0      108.07       94.57     15.07 o
   1  18   0        0.49        1.39      5.36 o
   2  18   0       12.44        6.43      5.53 o
   3  18   0        0.79        6.97      3.82 o
  -3 -18   1        2.18        4.95      3.88 o
  -2 -18   1       46.94       37.69      7.59 o
  -1 -18   1        2.24       -1.57      6.69 o
   0 -18   1        4.49       -1.82      6.60 o
   1 -18   1       16.31        7.85      5.88 o
  -4 -17   1      705.77      666.85     45.86 o
  -3 -17   1        0.46        2.40      3.35 o
  -2 -17   1      127.26      121.20     10.46 o
  -1 -17   1        9.94        0.14      5.10 o
   0 -17   1        1.35      -10.46      5.35 o
   1 -17   1        0.77        9.70      5.81 o
   2 -17   1       32.39       37.71     19.24 o
   3 -17   1        5.11       14.78      8.88 o
  -5 -16   1       11.30       17.40      5.59 o
  -4 -16   1      466.29      441.50     22.94 o
  -3 -16   1        5.43       12.81      3.54 o
  -2 -16   1      136.27      128.38     10.74 o
  -1 -16   1        2.48       -0.08      3.93 o
   0 -16   1        8.57       17.28      6.85 o
   1 -16   1        2.90       -0.72      4.93 o
   2 -16   1       93.64      102.86     11.78 o
   3 -16   1        0.16        2.40      7.80 o
   4 -16   1       29.23       25.89      9.96 o
  -6 -15   1      106.69       99.48      8.91 o
  -5 -15   1        0.08       -1.64      3.90 o
  -4 -15   1      406.84      348.58     19.04 o
  -3 -15   1       38.66       31.63      4.43 o
  -2 -15   1      783.67      801.39     36.01 o
  -1 -15   1       24.48       22.09      4.68 o
   0 -15   1       21.55       26.47      6.72 o
   1 -15   1        1.72        8.35      5.08 o
   2 -15   1       98.84      128.48     17.96 o
   3 -15   1       21.56        4.40      6.80 o
   4 -15   1       27.54       15.07      8.05 o
   5 -15   1       19.75       12.16      7.88 o
  -7 -14   1       11.20       18.11      6.17 o
  -6 -14   1       34.97       34.51      6.33 o
  -5 -14   1        0.28        4.60      3.82 o
  -4 -14   1        6.52       10.79      4.47 o
  -3 -14   1       29.48       31.24      3.86 o
  -2 -14   1     1536.03     1480.24     63.35 o
  -1 -14   1       10.30        7.91      3.55 o
   0 -14   1      272.26      293.28     15.20 o
   1 -14   1        4.33        7.62      4.85 o
   2 -14   1      212.01      263.55     27.51 o
   3 -14   1        0.12       -4.89      5.56 o
   4 -14   1       91.34       78.89     12.87 o
   5 -14   1        0.89        0.97      4.67 o
   6 -14   1        1.29        3.37      4.41 o
  -7 -13   1        1.42        3.25      5.04 o
  -6 -13   1       43.67       51.20      7.70 o
  -5 -13   1        0.81        7.64      3.80 o
  -4 -13   1       51.45       41.44      5.57 o
  -3 -13   1       35.22       47.47      9.08 o
  -2 -13   1      335.14      327.60     14.74 o
  -1 -13   1       29.66       29.37      5.55 o
   0 -13   1      315.47      325.41     16.09 o
   1 -13   1        0.60        3.15      5.14 o
   2 -13   1       34.34       69.05     12.03 o
   3 -13   1       14.29       12.48      6.40 o
   4 -13   1      143.57      162.50     11.61 o
   5 -13   1        2.12        0.80      3.52 o
   6 -13   1        8.42       15.36      4.48 o
   7 -13   1        0.41        5.27      6.28 o
  -8 -12   1       58.73       51.80     10.99 o
  -7 -12   1       13.55       17.62      7.36 o
  -6 -12   1       18.09       16.34      3.95 o
  -5 -12   1       18.60       12.65      3.60 o
  -4 -12   1        1.84        0.92      3.22 o
  -3 -12   1        1.76        3.95      2.09 o
  -2 -12   1       40.59       38.05      4.81 o
  -1 -12   1      117.37      110.35      7.66 o
   0 -12   1      663.52      651.39     25.98 o
   1 -12   1      181.47      164.48     11.50 o
   2 -12   1      156.76      163.06     13.29 o
   3 -12   1        3.71        5.89      3.25 o
   4 -12   1        2.86        7.20      3.64 o
   5 -12   1       96.94       92.26      8.17 o
   6 -12   1       62.49       61.10      6.32 o
   7 -12   1        0.98       -1.44      7.21 o
  -8 -11   1       64.76       52.70      7.70 o
  -7 -11   1       12.38       15.41      4.88 o
  -6 -11   1       74.53       77.07      7.27 o
  -5 -11   1       30.28       46.28      5.41 o
  -4 -11   1       21.19       30.00      8.67 o
  -3 -11   1       13.69       15.87      2.47 o
  -2 -11   1        9.08       36.34      3.33 o
  -1 -11   1        1.54        6.74      2.32 o
   0 -11   1      368.44      353.53     17.05 o
   1 -11   1      710.68      689.53     27.65 o
   2 -11   1      193.42      203.06      9.90 o
   3 -11   1        6.71        5.87      3.06 o
   4 -11   1       37.46       34.82      4.96 o
   5 -11   1       47.41       62.25      8.23 o
   6 -11   1       92.94      107.83     10.78 o
   7 -11   1       52.70       48.38      8.50 o
   8 -11   1       85.57       80.00     16.95 o
  -9 -10   1        5.08        3.63      7.37 o
  -8 -10   1      480.56      447.67     25.96 o
  -7 -10   1       34.00       32.81      5.76 o
  -6 -10   1       94.22       94.93      9.11 o
  -5 -10   1        2.22        6.46      3.68 o
  -4 -10   1       12.69        2.69      2.65 o
  -3 -10   1       36.01       38.66      3.21 o
  -2 -10   1       72.14       70.75      4.45 o
  -1 -10   1       77.23       84.61      5.12 o
   0 -10   1        0.07       -1.29      1.94 o
   1 -10   1      250.76      236.42      8.42 o
   2 -10   1      515.46      485.07     17.99 o
   3 -10   1       33.20       26.93      4.28 o
   4 -10   1      223.01      189.35     11.70 o
   5 -10   1        3.37        4.00      3.78 o
   6 -10   1       41.53       50.50      7.60 o
   7 -10   1        0.11        1.50      4.58 o
   8 -10   1       38.10       20.12      6.72 o
  -9  -9   1        0.17       -2.19      6.35 o
  -8  -9   1      196.81      205.35     25.36 o
  -7  -9   1        6.43        4.33      4.72 o
  -6  -9   1      138.31      136.21     16.61 o
  -5  -9   1       39.56       51.28      4.97 o
  -4  -9   1        0.06       29.04      5.27 o
  -3  -9   1       13.95       18.23      1.67 o
  -2  -9   1        0.01       22.91      2.29 o
  -1  -9   1      114.88      116.77      7.25 o
   0  -9   1        0.06       -0.38      1.46 o
   1  -9   1      168.41      159.03      6.08 o
   2  -9   1      426.01      390.47     13.62 o
   3  -9   1       13.12       10.90      3.21 o
   4  -9   1        2.21        2.84      2.57 o
   5  -9   1      163.94      160.79      9.98 o
   6  -9   1      460.01      387.52     26.08 o
   7  -9   1       26.70       22.28     14.04 o
   8  -9   1        2.00        2.18      4.65 o
  -9  -8   1        1.20        4.40      6.71 o
  -8  -8   1      528.41      459.58     26.32 o
  -7  -8   1      116.86      126.12     19.63 o
  -5  -8   1       11.43        9.56      2.09 o
  -4  -8   1       10.89       25.08      7.06 o
  -3  -8   1       70.53       85.38      4.59 o
  -2  -8   1      104.02       92.98      4.29 o
  -1  -8   1       28.33       21.15      1.89 o
   0  -8   1       69.70       76.51      4.88 o
   1  -8   1       36.33       38.38      3.00 o
   2  -8   1       24.48       26.57      3.03 o
   3  -8   1      317.62      296.13     11.56 o
   4  -8   1     1200.11     1129.28     54.58 o
   5  -8   1        0.23       -0.25      4.58 o
   6  -8   1       47.88       29.50      8.29 o
   7  -8   1       53.88       61.38     11.91 o
   8  -8   1       56.20       69.26     13.53 o
   9  -8   1        0.05        9.67      6.47 o
 -10  -7   1        0.88       -2.57      7.91 o
  -9  -7   1       72.11       62.20     14.11 o
  -8  -7   1     1050.37      994.61     52.09 o
  -7  -7   1       15.93       28.69      4.43 o
  -6  -7   1     1406.05     1445.75     73.18 o
  -5  -7   1      313.76      291.23     16.89 o
  -4  -7   1        0.14        3.79      1.64 o
  -3  -7   1      241.01      217.69      8.09 o
  -2  -7   1      434.27      474.16     16.34 o
  -1  -7   1       29.28       42.39      3.69 o
   0  -7   1        2.62        1.78      1.03 o
   1  -7   1       47.87       58.18      3.45 o
   2  -7   1      422.45      403.41     12.97 o
   3  -7   1      459.66      414.15     15.16 o
   4  -7   1      590.55      545.37     28.11 o
   5  -7   1        3.40        6.90      4.01 o
   6  -7   1      539.75      519.13     47.72 o
   7  -7   1       30.92       26.93      8.13 o
   8  -7   1       39.01       34.45      9.75 o
   9  -7   1        5.30        6.56      6.97 o
 -10  -6   1       19.73       31.84     11.16 o
  -9  -6   1       45.29       38.15      9.05 o
  -8  -6   1      457.94      437.45     24.78 o
  -7  -6   1        6.90       11.67      3.18 o
  -6  -6   1     3719.06     3526.50    175.16 o
  -5  -6   1        2.82        3.64      2.09 o
  -4  -6   1      244.97      255.84      9.03 o
  -3  -6   1      207.82      182.93      7.29 o
  -2  -6   1      785.50      760.38     25.30 o
  -1  -6   1      304.81      298.70      9.71 o
   0  -6   1       92.39       97.08      3.64 o
   1  -6   1      402.91      431.93     15.80 o
   2  -6   1      296.05      367.39     13.68 o
   3  -6   1       87.85       76.00      4.69 o
   4  -6   1      176.82      165.73      9.57 o
   5  -6   1       71.46       70.55     10.54 o
   6  -6   1     2157.11     1958.95    166.85 o
   7  -6   1       54.59       58.47     10.71 o
   8  -6   1       85.14       89.47     13.45 o
   9  -6   1        1.36        6.90      6.43 o
  -9  -5   1       58.41       45.96     11.79 o
  -8  -5   1      265.23      256.92     21.29 o
  -7  -5   1      131.37      141.70     14.16 o
  -6  -5   1     2415.35     2459.01     95.81 o
  -5  -5   1        0.02        5.92      1.71 o
  -4  -5   1     1889.14     1808.92     79.62 o
  -3  -5   1       31.12       27.50      1.94 o
  -2  -5   1      496.51      671.27     20.55 o
  -1  -5   1     2056.03     1984.20     65.12 o
   0  -5   1      235.42      229.25      8.12 o
   1  -5   1      255.92      293.09     12.09 o
   2  -5   1     1396.40     1260.98     49.46 o
   3  -5   1       47.04       35.93      3.68 o
   4  -5   1      142.59      162.39      7.00 o
   5  -5   1        7.34       10.02      3.69 o
   6  -5   1      901.60      927.75     80.80 o
   7  -5   1       73.00       69.38     10.79 o
   8  -5   1     1955.62     1908.86    162.95 o
   9  -5   1       34.13       29.75      8.34 o
  -9  -4   1        1.64        0.35      5.83 o
  -8  -4   1       18.86       21.22      6.29 o
  -7  -4   1       37.06       24.81      5.08 o
  -6  -4   1       56.91       74.91      7.52 o
  -5  -4   1       39.64       39.39      3.32 o
  -4  -4   1     7122.39     7277.60    279.64 o
  -3  -4   1        9.75       19.09      2.00 o
  -2  -4   1      373.71      416.48     14.86 o
  -1  -4   1     4876.98     4629.22    175.31 o
   0  -4   1      323.20      319.59     11.88 o
   1  -4   1      181.42      255.35     14.33 o
   2  -4   1     1087.16     1108.47     43.73 o
   3  -4   1      112.48       81.55      4.35 o
   4  -4   1       57.29      124.32      7.47 o
   5  -4   1       50.65       60.13      4.91 o
   7  -4   1      138.91      151.79     16.93 o
   8  -4   1     1157.47     1105.51     95.69 o
   9  -4   1        0.73        0.21      5.11 o
  10  -4   1      251.77      250.35     25.60 o
  -8  -3   1      164.62      173.52     16.04 o
  -7  -3   1       19.85       16.86      4.97 o
  -6  -3   1       76.53       66.06      6.86 o
  -5  -3   1        5.17        2.28      2.34 o
  -4  -3   1     5160.02     5292.42    332.76 o
  -3  -3   1     1233.16     1159.83     58.98 o
  -2  -3   1     6065.97     5986.89    210.58 o
  -1  -3   1     3337.53     3083.89    117.85 o
   0  -3   1      103.94       86.41      4.00 o
   1  -3   1      823.58      863.14     46.47 o
   2  -3   1     4034.69     3949.99    167.81 o
   3  -3   1      398.64      364.30     16.11 o
   4  -3   1      314.21      512.26     32.00 o
   5  -3   1      160.58      150.63      9.69 o
   6  -3   1      604.83      580.62     35.27 o
   7  -3   1       97.08      134.08     15.02 o
   8  -3   1      421.90      431.11     39.29 o
   9  -3   1       15.51       16.81      6.40 o
  10  -3   1      469.87      463.82     42.70 o
  -8  -2   1       37.31       41.59      7.40 o
  -7  -2   1       15.50       16.00      4.32 o
  -6  -2   1       97.66      131.03      9.96 o
  -5  -2   1      305.20      286.41     20.80 o
  -4  -2   1      167.11      207.90     15.47 o
  -3  -2   1     1665.52     1705.12    107.56 o
  -2  -2   1    14144.06    13754.26    532.74 o
  -1  -2   1      138.49      137.41      8.10 o
   0  -2   1       69.96       67.74      3.79 o
   1  -2   1      848.15      801.00     43.14 o
   2  -2   1     1015.43     1686.62     83.17 o
   3  -2   1     1213.06     1310.48     79.29 o
   4  -2   1       51.31      213.33     24.62 o
   5  -2   1       38.48       33.57      3.33 o
   6  -2   1      197.40      213.49     14.97 o
   7  -2   1      104.04      126.20     13.70 o
   8  -2   1        9.11       15.69      5.52 o
   9  -2   1       20.02       26.86      6.60 o
  10  -2   1      484.26      439.74     40.25 o
  -7  -1   1       10.53        8.06      3.44 o
  -6  -1   1        0.75        0.92      3.51 o
  -5  -1   1      508.27      464.48     31.70 o
  -4  -1   1       13.55       28.28      5.70 o
  -3  -1   1       13.72       18.21      4.57 o
  -2  -1   1      650.50      644.16     48.47 o
  -1  -1   1      180.48      149.16      7.00 o
   0  -1   1      113.63       55.94      5.90 o
   1  -1   1        0.00        0.38      1.29 o
   2  -1   1      357.32      587.22     51.75 o
   3  -1   1     2366.14     2501.14    150.26 o
   4  -1   1        2.57        3.85      1.47 o
   5  -1   1       45.11       66.28      4.85 o
   6  -1   1      340.08      322.54     21.42 o
   7  -1   1        1.62        4.40      3.36 o
   8  -1   1      124.37      126.69     13.36 o
   9  -1   1       23.33       27.81      6.40 o
  10  -1   1      216.54      207.82     20.54 o
 -10   0   1       86.69       93.91     10.54 o
  -9   0   1       30.77       31.12      5.32 o
  -8   0   1       97.44       77.10      8.51 o
  -7   0   1        0.17        3.21      2.16 o
  -6   0   1       61.78       87.62      9.04 o
  -5   0   1      572.06      650.76     43.38 o
  -4   0   1      198.68      198.10     19.96 o
  -3   0   1        2.83       11.40      3.95 o
  -2   0   1      331.84      304.88     20.16 o
  -1   0   1       53.39       39.81      3.68 o
   0   0   1        0.21       -0.32      0.16 o
   2   0   1      945.98      968.92     84.69 o
   3   0   1       96.42       95.23      6.64 o
   4   0   1      155.82      172.49     11.66 o
   5   0   1      442.36      522.54     26.40 o
   6   0   1       93.15       92.17      6.04 o
   7   0   1       32.92       43.54      5.22 o
   8   0   1       16.22       17.59      4.48 o
   9   0   1       28.64       27.64      5.90 o
  10   0   1      152.51      139.06     14.49 o
 -10   1   1      189.79      193.08     18.80 o
  -9   1   1        1.33        7.01      4.35 o
  -8   1   1      218.36      219.35     20.41 o
  -7   1   1       36.86       40.37      5.97 o
  -6   1   1        1.56        4.02      2.18 o
  -5   1   1      181.28      236.96     15.53 o
  -4   1   1       23.92       40.95      4.40 o
  -3   1   1     1249.62     1294.26     78.10 o
  -2   1   1     1064.03     1208.14    104.52 o
   0   1   1       15.03        5.33      2.43 o
   1   1   1      128.14       67.44     10.00 o
   2   1   1       79.66       85.15      9.80 o
   3   1   1       48.45       35.10      6.40 o
   4   1   1       54.21       53.57      8.75 o
   5   1   1      582.01      594.82     54.98 o
   6   1   1       60.96       83.29      5.35 o
   7   1   1       24.83       22.31      3.36 o
   8   1   1      152.50      121.17     11.95 o
   9   1   1        1.26        2.87      3.69 o
  10   1   1       10.79        5.32      3.95 o
 -10   2   1      396.07      378.91     34.73 o
  -9   2   1       29.64       31.07      6.43 o
  -8   2   1        4.26        2.16      3.95 o
  -7   2   1      152.99      143.71     14.35 o
  -6   2   1      668.53      705.16     43.88 o
  -5   2   1        1.19        5.06      2.82 o
  -4   2   1       14.61       80.14     18.07 o
  -3   2   1     1940.16     2242.19    134.60 o
  -1   2   1      205.72      182.62     18.43 o
   0   2   1      178.81      155.61      8.46 o
   1   2   1       63.30       53.74      6.69 o
   2   2   1     5142.89     5063.54    298.52 o
   3   2   1      311.47      407.49     37.85 o
   4   2   1       63.70       94.07     12.57 o
   5   2   1      503.63      447.83     42.70 o
   6   2   1       97.77      105.99     21.27 o
   7   2   1        2.08        5.31      4.60 o
   8   2   1       19.93       23.86      9.51 o
 -10   3   1      418.65      395.71     36.60 o
  -9   3   1        0.22        2.90      4.94 o
  -8   3   1       36.29       41.62      7.80 o
  -7   3   1        5.58        5.27      3.78 o
  -6   3   1       35.04       23.98      5.27 o
  -5   3   1      143.84      119.88      8.89 o
  -4   3   1       49.71      330.77     28.80 o
  -3   3   1      478.18      537.68     46.26 o
  -2   3   1     4024.80     4151.82    203.79 o
  -1   3   1      938.79      880.62     46.14 o
   0   3   1        8.26       -0.27      1.22 o
   1   3   1     1127.61     1041.89     44.61 o
   2   3   1    13859.27    13572.52    669.95 o
   3   3   1     2585.02     2621.58    157.96 o
   4   3   1     1334.78     1379.14     88.32 o
   5   3   1       71.05       74.66      9.44 o
   6   3   1       10.76       15.42      5.68 o
   7   3   1       40.79       22.36      7.41 o
   8   3   1       69.95       63.45     14.15 o
   9   3   1      155.83      168.02     22.24 o
 -10   4   1      529.14      490.79     44.95 o
  -9   4   1       33.31       35.98      8.38 o
  -8   4   1      937.85      942.22     81.79 o
  -7   4   1      108.72      107.35     12.95 o
  -6   4   1      409.56      445.14     39.84 o
  -5   4   1       94.47       90.57     17.53 o
  -4   4   1      295.94      486.77     25.34 o
  -3   4   1      308.26      258.26     13.53 o
  -2   4   1      536.38      573.07     28.91 o
  -1   4   1      591.87      646.45     25.23 o
   0   4   1      170.03      153.17      7.51 o
   1   4   1     4981.98     4660.13    196.59 o
   2   4   1      581.98      790.89     33.98 o
   3   4   1      153.35      150.53      6.39 o
   4   4   1     8176.86     8249.48    353.83 o
   5   4   1        7.76        8.74      3.14 o
   6   4   1      163.09      171.09     15.33 o
   7   4   1        0.99        2.87      4.64 o
   8   4   1       90.97      100.42     18.09 o
   9   4   1        6.65        6.02      5.84 o
 -10   5   1       22.42       16.56      7.35 o
  -9   5   1        3.23        9.30      6.06 o
  -8   5   1     1949.98     1884.62    160.63 o
  -7   5   1       42.14       38.51      7.93 o
  -6   5   1      364.93      459.54     40.11 o
  -5   5   1       32.54       42.98      5.40 o
  -4   5   1       12.11       43.05      6.55 o
  -3   5   1       47.12       29.49      3.07 o
  -2   5   1     3175.10     3013.87    115.98 o
  -1   5   1        6.45       18.23      2.75 o
   0   5   1      379.91      365.38     13.64 o
   1   5   1     3318.72     3171.40    102.17 o
   2   5   1     1107.57     1144.05     42.37 o
   3   5   1       21.05       29.89      3.56 o
   4   5   1     4070.63     4163.06    209.43 o
   5   5   1       17.62       22.39      3.25 o
   6   5   1     1119.87     1182.69     52.17 o
   7   5   1      105.16      107.64     18.21 o
   8   5   1      292.05      297.52     23.54 o
   9   5   1       42.16       41.70     14.24 o
  -9   6   1       15.51       22.62      8.05 o
  -8   6   1      899.52      903.59     79.63 o
  -7   6   1      151.99      172.01     19.38 o
  -6   6   1     1838.51     1738.84    148.19 o
  -5   6   1        0.48        7.49      3.46 o
  -4   6   1      174.71      173.90      8.24 o
  -3   6   1       52.54       42.92      4.28 o
  -2   6   1       26.41       66.94      3.92 o
  -1   6   1      624.97      640.23     19.70 o
   0   6   1      191.45      177.17      7.31 o
   1   6   1     1003.45      964.51     29.75 o
   2   6   1       15.29       86.99      7.12 o
   3   6   1       67.66       55.13      3.65 o
   4   6   1      777.26      746.22     29.09 o
   5   6   1        8.69        4.78      2.24 o
   6   6   1     3238.22     3152.82    191.11 o
   7   6   1       67.28       62.78     14.28 o
   8   6   1        2.47       20.00      8.91 o
   9   6   1        4.78       11.62      6.31 o
  10   6   1        3.93       13.86      7.37 o
  -9   7   1       14.17       14.04      5.29 o
  -8   7   1       14.05       38.39      9.34 o
  -7   7   1        4.03        3.95      5.93 o
  -6   7   1     1618.54     1640.79    140.60 o
  -5   7   1       35.28       42.04      8.46 o
  -4   7   1        0.18        2.13      2.15 o
  -3   7   1      178.43      173.29      8.69 o
  -2   7   1      675.40      655.43     21.77 o
  -1   7   1      157.49      176.81      6.16 o
   0   7   1       25.47       24.67      2.02 o
   1   7   1      174.18      183.67      6.43 o
   2   7   1     1252.89     1218.73     43.00 o
   3   7   1      248.13      217.69      9.44 o
   4   7   1       35.54       55.29      4.93 o
   5   7   1      183.80      162.29     12.95 o
   6   7   1     2910.26     2743.63    167.21 o
   7   7   1        0.10        3.64      4.38 o
   8   7   1      927.12      849.36     57.15 o
   9   7   1      139.82      150.89     17.01 o
  10   7   1       14.51       17.52      8.52 o
  -9   8   1        3.21       -0.19      4.44 o
  -8   8   1       12.67        5.58      6.58 o
  -7   8   1       43.08       42.62     10.57 o
  -6   8   1       46.68       35.89      5.98 o
  -5   8   1       60.84       60.76      4.90 o
  -4   8   1     1690.59     1609.86     76.79 o
  -3   8   1      505.37      428.52     17.26 o
  -2   8   1      116.30      124.86      5.73 o
  -1   8   1        5.82        6.10      1.64 o
   0   8   1       61.03       80.96      3.46 o
   1   8   1       20.65       17.05      1.88 o
   2   8   1       11.46       33.93      2.61 o
   3   8   1      194.82      193.58      9.06 o
   4   8   1        1.83        4.85      1.90 o
   5   8   1       37.05       35.31      3.07 o
   6   8   1      242.47      325.58     45.11 o
   7   8   1      113.96      126.21     14.42 o
   8   8   1      838.25      679.70     47.18 o
   9   8   1       19.09       29.35     14.96 o
  -9   9   1        5.79       -0.23      4.92 o
  -8   9   1        7.51       11.48      5.00 o
  -7   9   1       54.92       55.05     10.61 o
  -6   9   1      372.97      346.11     23.50 o
  -5   9   1       24.01       31.03      5.19 o
  -4   9   1      258.85      211.58     17.24 o
  -3   9   1       13.51       16.05      2.75 o
  -2   9   1      510.52      468.14     15.89 o
  -1   9   1      104.14      104.47      6.19 o
   0   9   1        2.65        2.68      1.22 o
   1   9   1       96.19       94.39      5.09 o
   2   9   1       93.16      100.14      8.31 o
   3   9   1       27.49       31.68      2.95 o
   4   9   1        8.28       42.18      4.58 o
   5   9   1       58.03       65.06      5.36 o
   6   9   1        1.65        7.58      4.49 o
   7   9   1       29.44       49.27      9.41 o
   8   9   1      291.48      263.03     30.53 o
   9   9   1        7.66       13.14      7.34 o
  -8  10   1        1.38       -0.73      5.14 o
  -7  10   1        0.05       -0.66      4.46 o
  -6  10   1      102.66       85.58     14.90 o
  -5  10   1       41.24       38.16      4.58 o
  -4  10   1       15.88       17.68      3.55 o
  -3  10   1       32.61       32.20      3.83 o
  -2  10   1       13.48       11.64      4.43 o
  -1  10   1      280.90      249.95     10.09 o
   0  10   1        1.30       -0.11      1.46 o
   1  10   1       94.35       97.49      4.83 o
   2  10   1       64.46       78.91      4.62 o
   3  10   1       22.87       20.87      2.36 o
   4  10   1        0.06        7.38      2.86 o
   5  10   1        0.18        3.73      2.73 o
   6  10   1      319.50      288.23     18.02 o
   7  10   1       11.98       17.35      7.30 o
   8  10   1      237.63      258.67     24.00 o
   9  10   1        3.01       -3.25      6.61 o
  -8  11   1      107.57      108.57     12.26 o
  -7  11   1       51.48       46.00     12.48 o
  -6  11   1      155.57      151.84      9.58 o
  -5  11   1        0.93       10.42      3.54 o
  -4  11   1      200.81      182.87     11.70 o
  -3  11   1        0.00        0.85      2.69 o
  -2  11   1      587.91      548.00     25.12 o
  -1  11   1      144.71      146.77      7.73 o
   0  11   1       73.70       75.97      4.66 o
   1  11   1       14.54       12.16      2.34 o
   2  11   1       14.14       36.90      3.30 o
   3  11   1        8.26        9.62      2.13 o
   4  11   1       43.42       45.44      5.29 o
   5  11   1        1.60        1.42      2.95 o
   6  11   1        1.15        4.33      3.60 o
   7  11   1       40.58       27.48      8.12 o
   8  11   1      449.69      373.73     30.52 o
   9  11   1        0.08        4.21      6.91 o
  -7  12   1       15.17       16.41      9.75 o
  -6  12   1       51.37       52.30      5.58 o
  -5  12   1      113.23      109.06      8.66 o
  -4  12   1        3.59        3.49      3.37 o
  -3  12   1       27.72       32.30      4.88 o
  -2  12   1       34.57       32.41      4.69 o
  -1  12   1      220.64      225.22     11.76 o
   0  12   1      817.22      811.80     29.05 o
   1  12   1       11.88       10.78      2.66 o
   2  12   1       42.96       53.19      4.68 o
   3  12   1        9.79       14.05      2.49 o
   4  12   1        0.17       10.18      3.59 o
   5  12   1       58.55       66.52      6.66 o
   6  12   1       72.30       76.73      6.81 o
   7  12   1        1.80        8.42      6.27 o
   8  12   1       15.24        3.37     14.90 o
  -7  13   1        0.98        1.95      9.94 o
  -6  13   1        4.09        6.75      3.79 o
  -5  13   1        2.40        4.61      3.80 o
  -4  13   1       15.90       15.14      4.28 o
  -3  13   1       25.92       18.21     17.82 o
  -2  13   1       58.18       68.13     11.95 o
  -1  13   1       15.90       19.05      4.73 o
   0  13   1      382.77      409.09     19.17 o
   1  13   1       23.28       25.06      3.76 o
   2  13   1       22.77       26.76      3.67 o
   3  13   1       36.05       38.95      3.82 o
   4  13   1       20.04        9.65      4.04 o
   5  13   1        3.76       14.96      4.13 o
   6  13   1        0.29        1.00      5.77 o
   7  13   1        0.27       10.06      6.73 o
   8  13   1       25.04       26.18     16.14 o
  -6  14   1       26.39       25.67      6.58 o
  -5  14   1        1.25        3.25      5.00 o
  -4  14   1      291.29      276.54     19.74 o
  -3  14   1       14.60        6.18      5.81 o
  -2  14   1        4.91       76.47      8.94 o
  -1  14   1        3.38       -5.06      3.77 o
   0  14   1      290.64      296.24     14.98 o
   1  14   1        0.97        4.95      3.05 o
   2  14   1      987.92      937.23     37.27 o
   3  14   1        2.73        5.38      2.56 o
   4  14   1        9.75        7.32      3.90 o
   5  14   1        2.43        7.26      4.41 o
   6  14   1       92.79       96.74      9.78 o
   7  14   1        1.33        2.78      6.28 o
  -6  15   1       69.99       49.41      8.89 o
  -5  15   1        8.11       -5.06      6.06 o
  -4  15   1       11.36       35.86      9.87 o
  -3  15   1       21.20       10.50      7.55 o
  -2  15   1      340.48      355.84     23.85 o
  -1  15   1        0.06        3.90      4.46 o
   0  15   1      134.95      137.83     10.97 o
   1  15   1        5.66        8.27      3.99 o
   2  15   1     1446.63     1380.10     60.05 o
   3  15   1       47.41       42.07      4.77 o
   4  15   1      152.72      151.98     15.62 o
   5  15   1       10.55        9.61      7.36 o
   6  15   1        7.10        9.63      4.99 o
   7  15   1        1.77        2.12      7.46 o
  -5  16   1       13.29        8.17      7.84 o
  -4  16   1        0.96        9.75      8.05 o
  -3  16   1        0.11        4.07      7.64 o
  -2  16   1        0.19        4.11      4.99 o
  -1  16   1        0.67        6.48      4.81 o
   0  16   1       25.56       18.75      7.30 o
   1  16   1        0.63        4.54      4.03 o
   2  16   1      323.42      327.34     17.15 o
   3  16   1       28.33       19.08      3.87 o
   4  16   1      499.30      462.58     28.18 o
   5  16   1        7.31        5.66      5.21 o
   6  16   1       99.18      111.48     11.39 o
  -4  17   1       27.30       44.53     11.95 o
  -3  17   1        1.81       -2.70      7.09 o
  -2  17   1       31.58       28.58      7.39 o
  -1  17   1        0.32       -8.97      4.49 o
   0  17   1        0.79       -0.78      7.05 o
   1  17   1       39.96       40.67      8.21 o
   2  17   1       99.73      108.59      9.89 o
   3  17   1        0.06        3.32      3.21 o
   4  17   1      595.45      576.64     33.40 o
   5  17   1       11.50        6.90      6.90 o
  -2  18   1       43.38       51.52      9.22 o
  -1  18   1        2.73        2.55      5.19 o
   0  18   1        5.95        6.14      6.90 o
   1  18   1        0.08        7.13      8.67 o
   2  18   1      126.02      127.83     12.82 o
   3  18   1        0.53        3.91      3.72 o
   4  18   1      641.40      579.63     34.03 o
  -2 -18   2       77.55       92.84     13.70 o
  -1 -18   2       80.02       94.09     15.73 o
   0 -18   2        3.57        4.24      7.43 o
  -4 -17   2       49.09       45.60     12.33 o
  -3 -17   2       60.35       57.29     10.80 o
  -2 -17   2       27.76       31.33      6.12 o
  -1 -17   2        1.36       -1.49      5.70 o
   0 -17   2      353.47      391.52     36.48 o
   1 -17   2        0.63        2.59      5.51 o
   2 -17   2        0.96       11.87      6.54 o
   3 -17   2        7.83        6.80      8.84 o
  -5 -16   2        2.32       -1.32      4.88 o
  -4 -16   2        4.82       16.62      6.01 o
  -3 -16   2       10.81        9.02      3.26 o
  -2 -16   2       68.10       67.95      6.94 o
  -1 -16   2      125.12      161.92     12.60 o
   0 -16   2       87.45       97.58     20.30 o
   1 -16   2       38.85       47.51      8.31 o
   2 -16   2      215.15      248.30     19.74 o
   3 -16   2      423.40      391.35     37.97 o
   4 -16   2       12.14       17.80      9.01 o
  -6 -15   2      206.44      257.86     15.82 o
  -5 -15   2       12.90       15.60      5.04 o
  -4 -15   2        2.59       14.34      4.86 o
  -3 -15   2       23.79       26.94      5.31 o
  -2 -15   2      208.26      230.36     13.13 o
  -1 -15   2       54.03       53.69      6.90 o
   0 -15   2       53.70       60.69      9.39 o
   1 -15   2       60.25       69.02      9.17 o
   2 -15   2        1.26        4.35      6.85 o
   3 -15   2        2.02       10.50      7.59 o
   4 -15   2        1.86       18.51      8.43 o
   5 -15   2        7.54        9.71      7.68 o
  -7 -14   2       25.31       40.23     10.36 o
  -6 -14   2        0.11        3.44      3.90 o
  -5 -14   2      473.85      459.09     23.07 o
  -4 -14   2      155.52      168.06     11.71 o
  -3 -14   2       63.74       71.38      6.04 o
  -2 -14   2      150.35      169.25     10.50 o
  -1 -14   2       56.25       56.49      6.15 o
   0 -14   2      131.66      147.66     11.23 o
   1 -14   2       36.91       50.62     11.70 o
   2 -14   2        6.36        9.58      7.21 o
   3 -14   2      114.22       85.61     14.24 o
   4 -14   2      171.41      184.08     21.33 o
   5 -14   2       18.78       20.46      8.34 o
   6 -14   2        6.49        9.84      4.72 o
  -7 -13   2        6.25        3.03      5.05 o
  -6 -13   2       10.41        9.31      4.61 o
  -5 -13   2        7.03        5.87      3.82 o
  -4 -13   2       42.17       46.90      6.09 o
  -3 -13   2      513.97      477.01     20.06 o
  -2 -13   2      837.78      791.28     35.04 o
  -1 -13   2        3.17        2.21      3.09 o
   0 -13   2       35.50       44.41      5.11 o
   1 -13   2      139.76      163.79     20.01 o
   2 -13   2       53.02       69.09     12.53 o
   3 -13   2        0.60        1.42      6.35 o
   4 -13   2      251.32      249.64     18.02 o
   5 -13   2      110.55      146.30     11.06 o
   6 -13   2       12.07       18.36      7.36 o
  -8 -12   2       16.84        8.65      5.59 o
  -7 -12   2       12.22        7.21      6.05 o
  -6 -12   2       16.08        9.74      4.25 o
  -5 -12   2       99.41      102.51      8.17 o
  -4 -12   2      396.19      401.61     20.14 o
  -3 -12   2      270.45      282.80     12.79 o
  -2 -12   2      266.69      273.55     12.38 o
  -1 -12   2        0.76        9.55      2.90 o
   0 -12   2      946.59     1079.18     46.86 o
   1 -12   2      647.74      623.29     32.25 o
   2 -12   2      328.50      289.93     19.78 o
   3 -12   2       89.00      100.47     14.28 o
   4 -12   2       19.14       15.06      5.15 o
   5 -12   2       48.45       31.02      5.43 o
   6 -12   2       70.50      108.52     16.65 o
   7 -12   2       27.05       34.95     13.70 o
  -8 -11   2       34.18       51.85      7.59 o
  -7 -11   2        6.89        4.34      4.53 o
  -6 -11   2       21.16       24.40      6.82 o
  -5 -11   2      286.88      308.79     16.30 o
  -4 -11   2       13.85       14.95      3.68 o
  -3 -11   2      236.51      207.16      9.93 o
  -2 -11   2      400.61      388.20     16.47 o
  -1 -11   2      620.49      635.10     28.42 o
   0 -11   2     3631.80     3972.85    164.75 o
   1 -11   2      651.54      701.93     35.11 o
   2 -11   2      817.90      802.10     35.30 o
   3 -11   2       14.16       22.83      4.28 o
   4 -11   2      145.86      183.28     12.04 o
   5 -11   2        7.87        3.41      3.48 o
   6 -11   2       44.98       45.00      5.22 o
   7 -11   2        7.70        8.21      5.46 o
  -9 -10   2       20.13       13.65      9.78 o
  -8 -10   2        5.32        2.30      4.46 o
  -7 -10   2      123.06      125.48     11.13 o
  -6 -10   2        0.53       -0.61      3.29 o
  -5 -10   2       35.16       40.05      4.90 o
  -4 -10   2        6.57       23.52      7.30 o
  -3 -10   2       43.84       41.01      4.29 o
  -2 -10   2       51.77       61.45      4.16 o
  -1 -10   2      114.94      239.85     29.90 o
   0 -10   2       11.25        7.20      3.91 o
   1 -10   2     2949.60     3012.12     95.59 o
   2 -10   2     2897.09     2951.91    101.79 o
   3 -10   2      517.35      506.72     26.16 o
   4 -10   2        0.17        3.36      2.97 o
   5 -10   2        0.36       18.59      3.95 o
   6 -10   2        3.62        4.88      2.71 o
   7 -10   2       99.46      112.34     32.43 o
   8 -10   2       10.68       13.73      6.38 o
  -9  -9   2        0.36        5.35      6.39 o
  -8  -9   2       42.71       46.82      6.82 o
  -7  -9   2        5.93        6.77      4.92 o
  -6  -9   2       41.68       49.82      6.33 o
  -5  -9   2      221.89      217.78     11.60 o
  -4  -9   2      120.92      336.92     31.29 o
  -3  -9   2        6.47        7.63      1.38 o
  -2  -9   2      440.85      444.94     15.73 o
  -1  -9   2        2.14        3.39      1.41 o
   0  -9   2      649.21      720.23     24.38 o
   1  -9   2      163.22      171.66      6.54 o
   2  -9   2      447.30      437.76     16.56 o
   3  -9   2       95.85      106.16      6.97 o
   4  -9   2     1619.43     1596.80     76.52 o
   5  -9   2       16.48       15.49      4.29 o
   6  -9   2      210.84      236.48     17.74 o
   7  -9   2       76.88       70.99      9.03 o
   8  -9   2        2.13        7.04      5.10 o
  -9  -8   2        0.17       -4.85      6.33 o
  -8  -8   2      208.25      214.27     27.05 o
  -7  -8   2       24.41       18.09      4.43 o
  -6  -8   2      180.08      169.36     12.68 o
  -5  -8   2      586.70      543.53     24.88 o
  -4  -8   2      211.62      242.57     12.44 o
  -3  -8   2       39.73       65.30      4.12 o
  -2  -8   2      217.71      198.34      7.62 o
  -1  -8   2      355.06      358.41     11.99 o
   0  -8   2      133.93      176.37      6.38 o
   1  -8   2      351.27      343.36     10.77 o
   2  -8   2      113.89      125.54      5.58 o
   3  -8   2        4.93       12.64      2.05 o
   4  -8   2     3626.84     3362.59    158.57 o
   5  -8   2        8.90       20.99      4.14 o
   6  -8   2       11.02       19.51      7.38 o
   7  -8   2      111.11      126.20     17.72 o
   8  -8   2       75.23       82.99     14.69 o
   9  -8   2       18.07       56.85     12.98 o
  -9  -7   2       21.26       22.99      4.58 o
  -8  -7   2      100.10      100.18      8.73 o
  -7  -7   2        1.20        4.62      3.18 o
  -6  -7   2        2.34        1.10      2.75 o
  -5  -7   2      150.77      138.19      9.91 o
  -4  -7   2      974.20      975.11     37.82 o
  -3  -7   2      249.51      234.85      9.60 o
  -2  -7   2      670.09      659.86     22.24 o
  -1  -7   2       24.07       15.67      3.67 o
   0  -7   2      937.84      834.38     25.64 o
   1  -7   2     2237.92     2024.53     61.04 o
   2  -7   2      786.20      752.93     23.35 o
   3  -7   2       80.70       88.01      5.53 o
   4  -7   2     1046.64     1045.12     53.09 o
   5  -7   2       12.19       45.17      4.80 o
   6  -7   2      614.38      548.96     50.45 o
   7  -7   2       53.47       28.92      8.55 o
   8  -7   2       36.44       49.38     11.67 o
   9  -7   2        6.76        9.22      7.72 o
 -10  -6   2        8.33       12.22      9.63 o
  -9  -6   2        1.42        2.36      6.04 o
  -8  -6   2       61.26       75.46      6.98 o
  -7  -6   2      101.37      106.06      8.44 o
  -6  -6   2      170.63      172.11     11.54 o
  -5  -6   2        1.88        4.80      2.19 o
  -4  -6   2     1349.28     1387.85     48.04 o
  -3  -6   2      559.05      550.54     20.14 o
  -2  -6   2     1423.23     1306.83     43.15 o
  -1  -6   2      443.59      500.52     17.12 o
   0  -6   2      113.00      155.71      5.50 o
   1  -6   2     1003.76     1049.13     37.23 o
   2  -6   2     1261.71     1288.11     45.72 o
   3  -6   2       87.38       95.32      7.02 o
   4  -6   2       76.63      141.39      8.06 o
   5  -6   2      158.55      145.28     16.93 o
   6  -6   2      166.25      163.45     18.83 o
   7  -6   2      723.82      696.58     62.66 o
   8  -6   2        2.92        3.57      5.43 o
   9  -6   2       49.11       37.18     10.42 o
  -9  -5   2       31.97       38.49      8.44 o
  -8  -5   2        0.26        2.32      4.82 o
  -7  -5   2       39.19       42.89      4.87 o
  -6  -5   2      387.15      407.24     19.53 o
  -5  -5   2      489.16      482.05     19.95 o
  -4  -5   2      160.53      189.81      7.55 o
  -3  -5   2      326.43      282.60     10.76 o
  -2  -5   2       13.85        8.93      1.05 o
  -1  -5   2       13.22       37.78      3.81 o
   0  -5   2     3524.29     3944.17    138.02 o
   1  -5   2      796.90      802.09     28.58 o
   2  -5   2      950.58     1036.89     40.84 o
   3  -5   2       43.02       41.87      3.25 o
   4  -5   2      506.58      600.41     23.33 o
   5  -5   2       42.47       58.30      7.41 o
   6  -5   2       61.74       69.18     10.79 o
   7  -5   2      144.14      115.07     14.85 o
   8  -5   2        7.17       10.37      6.01 o
   9  -5   2       10.60       15.52      7.35 o
  -9  -4   2       84.31      100.99     12.92 o
  -8  -4   2       28.19       23.62      6.84 o
  -7  -4   2       70.36       60.61      8.58 o
  -6  -4   2      137.76      151.12     11.31 o
  -5  -4   2      665.53      629.44     25.45 o
  -4  -4   2      246.52      247.59     10.58 o
  -3  -4   2      599.89      581.93     21.33 o
  -2  -4   2      900.54     1055.92     33.95 o
  -1  -4   2      490.45      476.78     16.92 o
   0  -4   2     5465.79     5811.42    202.58 o
   1  -4   2     1869.63     1883.03     82.77 o
   2  -4   2     2346.62     2525.51     98.32 o
   3  -4   2       20.62       13.07      2.00 o
   4  -4   2      117.24      128.21      5.54 o
   5  -4   2       49.19       82.07      6.01 o
   6  -4   2        2.11        9.53      3.58 o
   7  -4   2      393.08      381.31     35.56 o
   8  -4   2       85.25       88.55     12.48 o
   9  -4   2       10.54       15.02      6.76 o
  10  -4   2       32.07       48.47     10.21 o
  -8  -3   2      196.31      199.03     17.69 o
  -7  -3   2      487.89      521.28     29.47 o
  -6  -3   2       47.41       46.75      7.92 o
  -5  -3   2       97.55      113.06      8.77 o
  -4  -3   2     1291.32     1380.06     53.94 o
  -3  -3   2      122.56      102.66      4.51 o
  -2  -3   2     1559.75     1655.70     57.62 o
  -1  -3   2       78.13       68.67      3.61 o
   0  -3   2       50.08       68.25      3.84 o
   1  -3   2        3.19        4.87      1.32 o
   2  -3   2     2151.00     1938.67     83.03 o
   3  -3   2      623.35      550.16     24.01 o
   4  -3   2      559.18      589.30     31.04 o
   5  -3   2       44.39       57.82      4.85 o
   6  -3   2       75.25       73.07      9.71 o
   7  -3   2      177.58      155.57     17.01 o
   8  -3   2       63.81       70.88     10.71 o
   9  -3   2        2.07       11.99      6.31 o
  10  -3   2        3.64       -0.38      5.56 o
  -8  -2   2      261.28      279.56     21.43 o
  -7  -2   2       34.46       34.25      5.37 o
  -6  -2   2       17.91       34.51      5.16 o
  -5  -2   2     3629.37     3470.66    177.23 o
  -4  -2   2     1176.42     1230.15     63.90 o
  -3  -2   2      159.80      177.26     10.46 o
  -2  -2   2      582.05      619.33     24.79 o
  -1  -2   2     2516.52     2429.75     85.61 o
   0  -2   2      863.33      889.94     47.92 o
   1  -2   2      910.15      910.78     49.01 o
   2  -2   2      649.94      620.64     26.73 o
   3  -2   2       86.10      106.21      7.84 o
   4  -2   2     1427.50     1480.00     72.04 o
   5  -2   2       12.89        9.81      2.28 o
   6  -2   2      109.86      127.60     10.32 o
   7  -2   2      165.10      153.46     15.77 o
   8  -2   2      197.28      165.45     17.22 o
   9  -2   2        1.16        9.08      5.61 o
  10  -2   2      104.35       98.94     13.11 o
  -7  -1   2      177.79      208.64     14.02 o
  -6  -1   2       78.03       73.13      6.96 o
  -5  -1   2       22.93       43.40      4.90 o
  -4  -1   2     3296.28     3534.35    179.89 o
  -3  -1   2        2.30       13.09      2.32 o
  -2  -1   2    23383.92    23246.04    898.48 o
  -1  -1   2    17011.86    16545.55    578.31 o
   0  -1   2      265.56      289.64     16.19 o
   1  -1   2    10073.67     9490.49    500.01 o
   2  -1   2     1003.76     1021.16     59.71 o
   3  -1   2      529.91      504.73     31.34 o
   4  -1   2      447.32      537.10     26.84 o
   6  -1   2      242.31      212.83     14.99 o
   7  -1   2      591.49      568.71     49.75 o
   8  -1   2       39.04       47.51      7.51 o
   9  -1   2      108.81      132.41     15.02 o
  10  -1   2       82.14       69.59     10.21 o
  -9   0   2        1.35        5.56      3.49 o
  -8   0   2       57.44       53.66      6.64 o
  -7   0   2        2.72        7.61      2.26 o
  -6   0   2      545.05      579.32     26.57 o
  -5   0   2        2.44        3.82      2.31 o
  -4   0   2       99.65      123.21      7.99 o
  -3   0   2      602.21      617.30     32.45 o
  -2   0   2     2660.33     2785.01    108.30 o
  -1   0   2     1862.25     1734.14     89.74 o
   0   0   2    15035.59    14955.01   1073.38 o
   1   0   2    11327.55    11147.26   1012.34 o
   2   0   2        0.12        2.99      2.70 o
   3   0   2     1252.71     1208.73     73.22 o
   4   0   2     1241.38     1441.06     69.88 o
   5   0   2      102.83      109.38      6.79 o
   6   0   2      319.56      324.73     21.61 o
   7   0   2      148.19      168.29     16.77 o
   8   0   2       13.65       21.66      5.27 o
   9   0   2       72.47       76.47      9.87 o
  10   0   2        4.34        0.87      4.53 o
 -10   1   2        1.48        8.43      4.89 o
  -9   1   2       79.67       90.67     10.50 o
  -8   1   2       15.35       12.45      4.03 o
  -7   1   2      157.92      167.89     15.86 o
  -6   1   2      318.77      320.20     15.25 o
  -5   1   2      111.81      130.93      7.01 o
  -4   1   2     1312.14     1551.61     67.79 o
  -3   1   2     1255.82     1110.51     48.51 o
  -2   1   2        0.21       -0.26      1.19 o
  -1   1   2    11736.56    11295.83    570.79 o
   0   1   2    15443.58    15527.30    849.38 o
   1   1   2     2168.59     2074.68    178.93 o
   2   1   2     2442.46     2693.93    232.63 o
   3   1   2      612.69      619.81     38.42 o
   4   1   2       61.90       88.66      5.31 o
   5   1   2        6.40       12.93      1.96 o
   6   1   2      579.71      629.36     31.92 o
   7   1   2        2.47        4.63      2.81 o
   8   1   2       49.19       48.15      6.00 o
   9   1   2        1.55        5.72      4.32 o
  10   1   2       34.32       35.40      6.47 o
 -10   2   2      120.93      110.09     13.07 o
  -9   2   2      110.43      114.70     13.03 o
  -8   2   2       39.28       44.66      7.05 o
  -7   2   2      634.39      601.33     52.08 o
  -6   2   2      214.59      205.27     10.53 o
  -5   2   2       21.36      353.14     32.49 o
  -4   2   2      351.49      463.55     23.58 o
  -3   2   2      509.75      430.13     21.72 o
  -1   2   2    10160.63    10104.83    625.78 o
   0   2   2      256.23      288.87     14.24 o
   1   2   2    17490.66    17805.04   1526.71 o
   2   2   2    23678.88    23845.41   1402.22 o
   3   2   2        7.41       25.89      5.93 o
   4   2   2     3576.57     3886.43    233.51 o
   5   2   2       21.51       17.59      4.42 o
   6   2   2       63.59       76.69      5.13 o
   7   2   2      172.35      183.99     13.61 o
   8   2   2       36.36       34.79      4.92 o
   9   2   2        1.01        3.69      3.61 o
 -10   3   2       77.85       79.56     11.45 o
  -9   3   2        0.38       17.39      5.48 o
  -8   3   2      193.35      175.16     17.80 o
  -7   3   2      165.96      141.96     14.69 o
  -6   3   2      121.10      111.52      9.83 o
  -5   3   2       18.85       25.09      3.18 o
  -4   3   2     1528.48     1557.96     77.10 o
  -3   3   2       89.90       84.57      8.84 o
  -2   3   2      658.93      657.45     32.78 o
  -1   3   2      879.59      984.79     51.44 o
   0   3   2      850.94      843.19     34.24 o
   1   3   2     2318.57     2262.90     87.90 o
   2   3   2      569.28      597.66     36.53 o
   3   3   2      163.72      188.81     19.54 o
   4   3   2     1174.13     1269.71     77.73 o
   5   3   2     3615.69     3490.97    303.80 o
   6   3   2       24.56       34.45      9.13 o
   7   3   2       29.49       14.27     14.24 o
   8   3   2      258.33      302.85     33.49 o
 -10   4   2        2.38        3.07      5.97 o
  -9   4   2        6.58       18.38      6.56 o
  -8   4   2       53.21       53.49      9.25 o
  -7   4   2      190.13      141.63     15.11 o
  -6   4   2       64.76       88.51     10.83 o
  -5   4   2       48.21       57.72      7.64 o
  -4   4   2      561.10      576.71     35.49 o
  -3   4   2      652.72      577.04     29.03 o
  -2   4   2     2323.78     2151.78     90.72 o
  -1   4   2        6.93       14.30      3.27 o
   0   4   2       57.74       76.85      4.23 o
   1   4   2      132.57      123.10      7.81 o
   2   4   2     1555.29     1660.21     80.69 o
   3   4   2       78.39       64.43      3.73 o
   4   4   2     1240.84     1378.36     68.16 o
   5   4   2       87.05       99.74      6.88 o
   6   4   2       70.57       69.85      5.64 o
   7   4   2      451.41      472.73     33.74 o
   8   4   2      195.16      216.44     28.22 o
   9   4   2        8.59       10.28      5.86 o
 -10   5   2       15.01       23.78      8.00 o
  -9   5   2       18.61       17.01      6.85 o
  -8   5   2       75.32       69.50     11.00 o
  -7   5   2      345.56      320.32     30.26 o
  -6   5   2        6.83        7.80      6.66 o
  -5   5   2       68.01      103.74     12.82 o
  -4   5   2      102.24      113.12      8.89 o
  -3   5   2       27.46       20.81      2.18 o
  -2   5   2     2179.59     2401.03     92.63 o
  -1   5   2     1805.38     1824.38     64.49 o
   0   5   2     5713.73     5993.47    208.99 o
   1   5   2      480.18      452.79     14.39 o
   2   5   2      943.88     1130.63     36.79 o
   3   5   2      553.23      513.00     20.14 o
   4   5   2      247.27      256.74     12.02 o
   5   5   2      694.44      695.75     36.60 o
   6   5   2      169.35      172.87     10.96 o
   7   5   2       88.70       78.79     15.69 o
   8   5   2       24.51       39.43     12.53 o
   9   5   2       68.27       86.34     17.06 o
  -9   6   2       15.11        9.80      6.40 o
  -8   6   2        9.49        5.03      5.93 o
  -7   6   2       97.29      122.13     15.35 o
  -6   6   2       82.15      107.93     13.77 o
  -5   6   2       34.24       48.80      6.22 o
  -4   6   2      495.48      561.39     21.48 o
  -3   6   2       64.15       66.86      4.28 o
  -2   6   2     1082.20     1162.47     45.55 o
  -1   6   2      716.01      719.20     25.95 o
   0   6   2     3548.07     3986.69    138.95 o
   1   6   2        8.45       22.86      2.40 o
   2   6   2        4.98        3.70      1.41 o
   3   6   2      305.97      293.26     12.01 o
   4   6   2      148.91      192.23      8.31 o
   5   6   2      479.76      444.94     24.27 o
   6   6   2      362.75      407.29     41.75 o
   7   6   2       46.47       55.81     13.45 o
   8   6   2        0.19       -1.82      7.72 o
   9   6   2       44.26       60.42     13.53 o
  10   6   2        4.17        4.98      6.96 o
  -9   7   2       47.58       49.16     18.88 o
  -8   7   2        3.03       14.04      4.50 o
  -7   7   2      813.12      790.96     48.71 o
  -6   7   2      148.52      156.97     17.72 o
  -5   7   2      110.16      107.88      9.18 o
  -4   7   2       99.72      154.26     14.87 o
  -3   7   2       61.55       82.65      9.94 o
  -2   7   2     1145.99     1182.54     38.44 o
  -1   7   2     1013.98     1073.44     35.52 o
   0   7   2      112.03      148.91      5.30 o
   1   7   2      421.16      456.06     15.42 o
   2   7   2     1429.56     1365.96     52.49 o
   3   7   2      550.40      547.30     21.79 o
   4   7   2     1335.26     1409.69     49.07 o
   5   7   2        4.26        8.02      5.85 o
   6   7   2      184.33      220.59     28.01 o
   7   7   2       81.27       65.61     14.64 o
   8   7   2       44.77       54.41     11.81 o
   9   7   2        1.08        4.30      3.60 o
  10   7   2        5.32        7.36      7.35 o
  -9   8   2        6.44        3.99      4.83 o
  -8   8   2       31.53       41.45      7.43 o
  -7   8   2       60.30       53.78      7.15 o
  -6   8   2      567.76      543.95     34.49 o
  -5   8   2       32.39       65.70     11.32 o
  -4   8   2     1137.77     1137.63     49.35 o
  -3   8   2       80.07       78.25      4.73 o
  -2   8   2      696.44      660.99     22.34 o
  -1   8   2     2186.77     1982.02     60.53 o
   0   8   2      974.31      886.99     27.39 o
   1   8   2       32.67       25.81      3.26 o
   2   8   2      665.18      637.60     25.26 o
   3   8   2      226.46      200.74     10.30 o
   4   8   2      995.73      996.12     42.60 o
   5   8   2      135.54      127.09      6.96 o
   6   8   2        1.31       -4.15      5.32 o
   7   8   2        0.55        1.32      4.77 o
   8   8   2      115.76      113.53     14.29 o
   9   8   2       18.40       20.56      8.93 o
  -9   9   2       15.26       23.75      6.68 o
  -8   9   2      113.46      136.58     23.09 o
  -7   9   2      109.55      107.82     13.07 o
  -6   9   2       27.74       30.72      5.66 o
  -5   9   2       17.67       28.44      4.03 o
  -4   9   2     3464.53     3147.98    148.57 o
  -3   9   2        1.53        4.03      2.19 o
  -2   9   2      107.16      103.62      5.17 o
  -1   9   2      332.37      308.81     10.39 o
   0   9   2      143.82      196.66      7.03 o
   1   9   2      325.46      330.75     10.31 o
   2   9   2      208.92      191.36      8.00 o
   3   9   2       43.60       75.09      4.54 o
   4   9   2      195.59      235.93     14.02 o
   5   9   2      570.81      524.90     27.69 o
   6   9   2      193.94      218.93     19.59 o
   7   9   2       20.74       17.40      6.26 o
   8   9   2      196.39      195.19     19.63 o
   9   9   2        0.11       -3.23      5.95 o
  -8  10   2        1.15        3.10      9.22 o
  -7  10   2       75.15       76.38      9.14 o
  -6  10   2      211.81      233.40     17.43 o
  -5  10   2       10.16       10.62      4.35 o
  -4  10   2     1679.55     1588.63     76.09 o
  -3  10   2      104.69      135.58      8.13 o
  -2  10   2      470.76      433.42     20.07 o
  -1  10   2      156.84      151.92      5.90 o
   0  10   2      523.79      620.03     19.67 o
   1  10   2        1.79        2.28      1.40 o
   2  10   2      441.48      451.97     17.11 o
   3  10   2        1.37        5.52      2.21 o
   4  10   2      120.02      376.82     46.12 o
   5  10   2      205.33      211.03     11.62 o
   6  10   2       61.29       63.28     13.11 o
   7  10   2        2.92        4.89      5.22 o
   8  10   2       35.94       37.22      8.83 o
   9  10   2        0.98        7.75      7.42 o
  -8  11   2       26.01       29.59     11.47 o
  -7  11   2      126.19      144.38     13.68 o
  -6  11   2        3.07        1.98      5.23 o
  -5  11   2        1.31       22.26      3.92 o
  -4  11   2        0.43        3.88      2.93 o
  -3  11   2      528.46      511.22     26.29 o
  -2  11   2     3017.82     3064.67    130.75 o
  -1  11   2     2911.81     2944.48    100.90 o
   0  11   2       17.19       19.06      2.81 o
   1  11   2      123.94      203.46     17.64 o
   2  11   2       44.16       55.46      4.02 o
   3  11   2       38.51       34.78      3.23 o
   4  11   2        3.51       65.52      8.19 o
   5  11   2       20.97       29.83      5.13 o
   6  11   2        0.11        1.04      4.48 o
   7  11   2       99.99       92.71     13.31 o
   8  11   2        1.09        2.01      6.37 o
   9  11   2       20.94       31.38     12.76 o
  -7  12   2       16.02        5.11     14.40 o
  -6  12   2       14.21       16.22      5.65 o
  -5  12   2        5.18        3.44      3.21 o
  -4  12   2      151.31      203.79     12.80 o
  -3  12   2       24.72       35.88      5.27 o
  -2  12   2      791.08      738.32     33.16 o
  -1  12   2      710.35      706.74     30.97 o
   0  12   2     3556.15     3922.77    144.91 o
   1  12   2      643.66      628.12     27.98 o
   2  12   2      452.15      435.51     16.91 o
   3  12   2      214.92      191.77      9.51 o
   4  12   2       28.06       17.37      4.04 o
   5  12   2      278.99      290.14     18.41 o
   6  12   2       21.39       17.90      4.49 o
   7  12   2       15.69       11.87     12.39 o
   8  12   2       46.99       53.91     11.12 o
  -7  13   2       26.45       34.87     12.82 o
  -6  13   2       93.24       92.44      9.37 o
  -5  13   2       29.85       32.01      5.34 o
  -4  13   2        6.88       21.23      4.61 o
  -3  13   2       92.76       90.41     13.63 o
  -2  13   2      305.37      333.47     21.96 o
  -1  13   2      709.99      719.84     36.03 o
   0  13   2     1141.79     1247.12     47.62 o
   1  13   2        2.08        8.56      3.75 o
   2  13   2      278.58      273.02     14.03 o
   3  13   2      309.52      308.20     17.02 o
   4  13   2      422.83      384.13     22.64 o
   5  13   2       78.64       74.14     12.74 o
   6  13   2       17.24       17.58      4.75 o
   7  13   2       11.76        5.33      7.04 o
   8  13   2       20.98       19.00     17.66 o
  -6  14   2       19.80       32.20      5.41 o
  -5  14   2      133.06      154.29     11.50 o
  -4  14   2      216.09      227.83     17.62 o
  -3  14   2        0.13       -0.84      5.56 o
  -2  14   2       35.73       30.98      6.43 o
  -1  14   2      132.88      156.21     13.12 o
   0  14   2       26.94       29.78      4.42 o
   1  14   2       13.96       16.96      3.56 o
   2  14   2      845.32      869.56     38.72 o
   3  14   2      543.61      521.06     24.28 o
   4  14   2       58.87       73.47      8.63 o
   5  14   2        8.53        2.64      4.35 o
   6  14   2       12.13       11.71      4.96 o
   7  14   2       10.62       12.57      6.75 o
  -6  15   2       14.44        6.17      4.52 o
  -5  15   2       11.28       30.91      9.13 o
  -4  15   2      129.84      161.59     19.72 o
  -3  15   2       90.75       70.17     13.16 o
  -2  15   2        8.78       19.86      5.61 o
  -1  15   2       35.32       33.55      7.16 o
   0  15   2      103.60      116.91     17.72 o
   1  15   2       90.80       96.35      7.64 o
   2  15   2      134.42      153.39      9.97 o
   3  15   2      113.76      114.60      8.07 o
   4  15   2      147.10      176.91     14.40 o
   5  15   2      511.79      538.53     33.31 o
   6  15   2        0.22       12.63      5.19 o
   7  15   2       20.63        4.63      6.91 o
  -5  16   2        2.10        3.69      7.14 o
  -4  16   2        8.01        1.53      7.35 o
  -3  16   2        5.87       -2.95      7.09 o
  -2  16   2        0.77       -1.66      7.09 o
  -1  16   2       38.35       44.53      7.91 o
   0  16   2       75.19       61.54     12.47 o
   1  16   2       63.16       67.42      6.82 o
   2  16   2      249.78      289.37     15.59 o
   3  16   2        5.87       14.23      3.54 o
   4  16   2        2.35        3.85      4.87 o
   5  16   2       10.30       14.98      6.15 o
   6  16   2      182.06      195.48     19.67 o
  -4  17   2       14.63        8.75      8.59 o
  -3  17   2      395.20      376.46     36.73 o
  -2  17   2      191.20      185.52     25.15 o
  -1  17   2       43.11       45.12      9.30 o
   0  17   2       77.04       87.99     11.46 o
   1  17   2      110.88      104.55     13.03 o
   2  17   2       69.51       72.88      7.98 o
   3  17   2        3.91        8.32      3.31 o
   4  17   2        5.25       10.46      5.75 o
   5  17   2        3.27        2.83      5.48 o
  -3  18   2        4.24        2.11      8.17 o
  -2  18   2        1.93        5.77      5.87 o
  -1  18   2        3.11        4.26      5.64 o
   0  18   2      391.92      457.67     41.66 o
   1  18   2        1.00       -2.80      4.75 o
   2  18   2       21.86       28.21     10.66 o
   3  18   2       89.80      102.04      8.18 o
   4  18   2       46.84       54.34      9.36 o
   0  19   2        9.64       -3.57      6.40 o
   1  19   2       81.20      107.46     15.12 o
   2  19   2       87.15       75.15     10.28 o
  -3 -17   3       95.24      106.82      8.75 o
  -2 -17   3       25.29       19.81      5.62 o
  -1 -17   3       14.04        7.08      7.43 o
   0 -17   3       82.60       86.14     14.53 o
   1 -17   3        2.58       14.90     18.38 o
   2 -17   3        0.02        1.70     11.33 o
  -5 -16   3       44.10       56.00     13.58 o
  -4 -16   3       96.14       80.08     10.02 o
  -3 -16   3       60.05       53.35      5.64 o
  -2 -16   3        2.67        9.31      4.30 o
  -1 -16   3        0.95        4.67      4.29 o
   0 -16   3        3.95        9.68      7.36 o
   1 -16   3        2.85        8.17      5.33 o
   2 -16   3      158.05      188.94     23.73 o
   3 -16   3       88.23       76.85     14.49 o
   4 -16   3        1.66       -1.00      7.47 o
  -6 -15   3      103.61       91.07      9.85 o
  -5 -15   3       89.45       81.65      9.72 o
  -4 -15   3      111.87       92.09     10.30 o
  -3 -15   3       34.08       34.66      6.88 o
  -2 -15   3        1.85        3.45      3.32 o
  -1 -15   3       43.11       32.92      5.75 o
   0 -15   3        3.63        4.23     10.57 o
   1 -15   3      150.51      156.28     14.18 o
   2 -15   3       42.35       34.57     11.04 o
   3 -15   3        4.01        2.16      7.47 o
   4 -15   3        8.72       -3.98      7.19 o
   5 -15   3       77.08       65.61     13.16 o
  -6 -14   3      109.03      100.08     11.39 o
  -5 -14   3        2.81        0.12      3.94 o
  -4 -14   3        0.00       -0.27      4.43 o
  -3 -14   3        3.19        5.65      3.07 o
  -2 -14   3      105.02      107.33      8.14 o
  -1 -14   3       12.76       16.61      4.27 o
   0 -14   3        1.87       -1.06      3.72 o
   1 -14   3       30.42       17.10      8.88 o
   2 -14   3       76.84       57.68     12.08 o
   3 -14   3      357.86      336.33     32.58 o
   4 -14   3       13.48       16.77      7.93 o
   5 -14   3      135.96      120.14     16.27 o
  -7 -13   3        5.31        5.49      5.26 o
  -6 -13   3       10.40       12.15      4.34 o
  -5 -13   3       26.62       27.64      5.14 o
  -4 -13   3       49.28       36.49      5.47 o
  -3 -13   3       49.02       56.72      6.17 o
  -2 -13   3      300.18      290.35     15.01 o
  -1 -13   3       10.87       14.55      3.77 o
   0 -13   3        7.39        6.55      5.11 o
   1 -13   3       98.29       96.15     14.56 o
   2 -13   3        0.01       16.89      7.47 o
   3 -13   3       59.75       49.59     10.66 o
   4 -13   3      115.82      126.52     16.56 o
   5 -13   3        0.01        7.16      4.50 o
   6 -13   3       25.51       25.35      7.45 o
  -8 -12   3      138.86      146.40     13.51 o
  -7 -12   3        1.23        0.94      4.48 o
  -6 -12   3      212.15      191.00     13.43 o
  -5 -12   3       41.19       40.49      7.57 o
  -4 -12   3      135.66      125.60      9.36 o
  -3 -12   3       21.89       19.01      3.95 o
  -2 -12   3       52.57       38.80      4.55 o
  -1 -12   3       21.84       22.60      3.89 o
   0 -12   3       57.79       49.68      7.70 o
   1 -12   3      225.35      215.12     14.03 o
   2 -12   3      115.86      117.43     14.53 o
   3 -12   3      118.65      105.38     11.97 o
   4 -12   3        0.24        1.40      3.35 o
   5 -12   3        2.76        5.32      3.80 o
   6 -12   3       28.31       29.83      5.14 o
   7 -12   3        0.24        5.77      6.45 o
  -8 -11   3        0.63        9.48      5.90 o
  -7 -11   3       27.37       36.00      6.59 o
  -6 -11   3      258.21      233.68     13.19 o
  -5 -11   3      228.93      198.33     11.92 o
  -4 -11   3      306.20      270.62     14.88 o
  -3 -11   3        0.01       -0.11      1.84 o
  -2 -11   3      347.99      281.18     13.87 o
  -1 -11   3       66.81       70.91      5.94 o
   0 -11   3        1.36       -0.66      3.59 o
   1 -11   3        1.84        2.67      2.82 o
   2 -11   3       26.57       34.08      6.48 o
   3 -11   3        4.05       11.16      3.64 o
   4 -11   3       39.38       40.37      5.53 o
   5 -11   3      278.86      245.36     14.74 o
   6 -11   3      148.54      151.96     10.35 o
   7 -11   3        4.09        6.46      5.62 o
  -8 -10   3       32.53       34.75      6.34 o
  -7 -10   3        9.05        8.82      4.59 o
  -6 -10   3       68.70       78.95      8.56 o
  -5 -10   3      127.93      115.21      8.26 o
  -4 -10   3      207.57      192.69     11.48 o
  -3 -10   3      132.80      109.70      7.47 o
  -2 -10   3        0.06        1.70      2.05 o
  -1 -10   3      124.23      115.75      9.19 o
   0 -10   3       60.31       56.39      5.26 o
   1 -10   3      119.83      114.41      5.53 o
   2 -10   3      167.71      184.40      9.71 o
   3 -10   3       25.52       12.41      3.61 o
   4 -10   3        0.77        4.57      4.04 o
   5 -10   3        6.46        9.47      3.56 o
   6 -10   3       24.25       25.25      4.93 o
   7 -10   3       32.51       43.18      7.93 o
   8 -10   3      112.57      161.53     16.06 o
  -9  -9   3       41.85       32.42      6.32 o
  -8  -9   3        0.01       -4.94      3.83 o
  -7  -9   3      255.32      251.69     16.84 o
  -6  -9   3        2.39        3.41      3.54 o
  -5  -9   3        1.75        1.94      2.53 o
  -4  -9   3      346.92      338.02     16.65 o
  -3  -9   3       28.38       33.37      2.83 o
  -2  -9   3      118.59      138.43      6.59 o
  -1  -9   3      172.62      166.43      8.52 o
   0  -9   3       10.87        8.85      2.07 o
   1  -9   3        2.29        6.73      1.60 o
   2  -9   3      118.94      137.48      7.21 o
   3  -9   3      324.64      295.68     16.20 o
   4  -9   3        0.21       10.35      3.35 o
   5  -9   3       53.93       67.12      6.18 o
   6  -9   3       12.00       13.18      5.07 o
   7  -9   3       69.29       74.28      9.47 o
   8  -9   3      140.98      169.63     15.34 o
  -9  -8   3       46.73       38.29      5.97 o
  -8  -8   3       45.39       40.22      6.16 o
  -7  -8   3        1.02       16.48      6.47 o
  -6  -8   3        5.26        1.39      4.15 o
  -5  -8   3      244.56      238.42     12.40 o
  -4  -8   3      242.98      260.68     19.23 o
  -3  -8   3       13.00       14.22      2.22 o
  -2  -8   3     1473.00     1422.99     50.45 o
  -1  -8   3      334.26      302.19     12.03 o
   0  -8   3       73.93       79.15      3.84 o
   1  -8   3      142.63      151.87      5.49 o
   2  -8   3      604.41      599.06     20.15 o
   3  -8   3       42.62       37.11      3.33 o
   4  -8   3      199.72      186.01     13.32 o
   5  -8   3      117.64      132.48     10.61 o
   6  -8   3       38.93       47.84     10.59 o
   7  -8   3      125.84      155.20     20.08 o
   8  -8   3        7.36        1.16      7.47 o
  -9  -7   3       54.50       58.04      6.63 o
  -8  -7   3       35.04       27.48      4.88 o
  -7  -7   3      118.73      142.71     10.73 o
  -6  -7   3       33.13       25.52      5.32 o
  -5  -7   3        0.49        3.00      1.96 o
  -4  -7   3        0.15        2.28      1.78 o
  -3  -7   3       58.07       63.15      3.88 o
  -2  -7   3      611.66      629.40     21.36 o
  -1  -7   3      564.51      554.55     20.61 o
   0  -7   3      188.97      206.19      7.23 o
   1  -7   3      496.96      460.49     13.93 o
   2  -7   3        4.62       94.22      4.94 o
   3  -7   3      542.66      566.86     20.87 o
   4  -7   3      370.02      361.33     23.01 o
   5  -7   3      654.23      616.77     37.24 o
   6  -7   3        0.57       -4.40      4.32 o
   7  -7   3        7.64       14.98      6.90 o
   8  -7   3       28.31        5.56      6.80 o
   9  -7   3      121.54       82.37     14.69 o
 -10  -6   3       10.27       14.32     10.50 o
  -9  -6   3       28.32       23.26      8.12 o
  -8  -6   3       60.75       62.06      6.45 o
  -7  -6   3       88.77       88.67     18.81 o
  -6  -6   3       93.30       95.63      7.78 o
  -5  -6   3      152.28      138.81      7.59 o
  -4  -6   3        0.15        1.38      1.29 o
  -3  -6   3      102.60      116.71      5.04 o
  -2  -6   3      110.21      100.29      4.27 o
  -1  -6   3       98.96      110.80      4.58 o
   0  -6   3      238.74      256.43      8.60 o
   1  -6   3      753.66      674.51     19.76 o
   2  -6   3      298.37      269.76      9.78 o
   3  -6   3      217.09      225.32     11.02 o
   4  -6   3       34.57       38.34      6.94 o
   5  -6   3       70.81       89.66      7.02 o
   6  -6   3      183.49      204.21     22.57 o
   7  -6   3     1131.25     1053.98     92.62 o
   8  -6   3      109.95      143.66     18.25 o
   9  -6   3      175.79      204.50     24.02 o
  -9  -5   3       23.37        8.66      6.56 o
  -8  -5   3       24.98       35.78     16.87 o
  -7  -5   3        1.41        2.51      2.48 o
  -6  -5   3      900.20      859.05     39.21 o
  -5  -5   3        1.54       27.69      3.17 o
  -4  -5   3        2.40        4.28      1.08 o
  -3  -5   3        0.02        2.01      1.18 o
  -2  -5   3        5.18       30.11      1.90 o
  -1  -5   3     1924.69     1855.61     60.24 o
   0  -5   3      146.07      166.18      6.74 o
   1  -5   3      271.11      356.88     13.39 o
   2  -5   3        4.46       13.28      1.77 o
   3  -5   3       24.42       24.15      2.61 o
   4  -5   3        1.74        1.26      1.65 o
   5  -5   3      377.59      378.73     25.97 o
   6  -5   3      406.97      414.80     38.76 o
   7  -5   3      178.92      195.29     21.87 o
   8  -5   3       77.65       95.65     14.06 o
   9  -5   3      111.85      100.76     14.85 o
  -9  -4   3       42.80       30.58      8.00 o
  -8  -4   3      249.89      259.49     32.67 o
  -7  -4   3       66.92       97.09      9.36 o
  -6  -4   3        1.41        7.67      2.85 o
  -5  -4   3        1.03       12.03      1.88 o
  -4  -4   3      128.81      142.01     10.61 o
  -3  -4   3      191.76      206.75      8.01 o
  -2  -4   3      565.25      568.49     17.61 o
  -1  -4   3       67.70       72.15      3.33 o
   0  -4   3       15.46       21.30      2.42 o
   1  -4   3       60.30       60.68      3.87 o
   2  -4   3      695.45      696.41     27.79 o
   3  -4   3      515.14      541.36     24.00 o
   4  -4   3      166.57      170.21      7.25 o
   5  -4   3      754.05      752.39     39.85 o
   6  -4   3      113.38       92.25     12.16 o
   7  -4   3        2.22        1.87      5.19 o
   8  -4   3      396.86      368.78     35.40 o
   9  -4   3       26.40       20.05      7.64 o
  10  -4   3       32.04       27.14      8.96 o
  -8  -3   3       61.48       61.00     13.18 o
  -7  -3   3      350.06      350.94     21.04 o
  -6  -3   3      306.03      304.81     18.21 o
  -5  -3   3       45.30       57.75      3.53 o
  -4  -3   3      567.23      599.94     24.22 o
  -3  -3   3     1015.70     1092.21     39.24 o
  -2  -3   3       23.01      173.56     12.45 o
  -1  -3   3        4.65       16.93      2.20 o
   0  -3   3        5.53        9.19      1.44 o
   1  -3   3     1379.98     1300.11     57.48 o
   2  -3   3      796.25      805.92     32.07 o
   3  -3   3      189.27      216.57     10.13 o
   4  -3   3        1.80        5.43      2.01 o
   5  -3   3      342.09      314.01     17.33 o
   6  -3   3      103.50      109.39     12.98 o
   7  -3   3       36.90       47.05      8.38 o
   8  -3   3       64.13       59.84     10.04 o
   9  -3   3       31.67       42.04      9.05 o
  10  -3   3        0.88        3.36      5.93 o
  -8  -2   3        7.19        5.47      6.08 o
  -7  -2   3       50.61       46.53      8.40 o
  -6  -2   3      124.14      116.50      9.31 o
  -5  -2   3       58.40       54.10      5.74 o
  -4  -2   3      307.44      427.59     17.43 o
  -3  -2   3      139.35      187.90      7.31 o
  -2  -2   3     1700.85     1706.66     60.50 o
  -1  -2   3     1047.81      989.27     42.14 o
   0  -2   3      111.04      123.91      7.30 o
   1  -2   3      277.30      262.29     14.80 o
   2  -2   3     2487.31     2447.09    104.51 o
   3  -2   3      628.33      595.70     26.04 o
   4  -2   3      354.36      369.31     23.82 o
   5  -2   3       12.79       12.06      4.91 o
   6  -2   3      130.48      120.89      7.84 o
   7  -2   3       14.82       17.89      5.61 o
   8  -2   3        0.61        1.42      4.60 o
   9  -2   3        2.50       14.49      6.60 o
  10  -2   3       17.48       35.10      8.38 o
  -7  -1   3        0.02        6.60      4.85 o
  -6  -1   3       62.40       69.51     10.32 o
  -5  -1   3      206.25      227.76     13.74 o
  -4  -1   3      171.11      179.02     10.86 o
  -3  -1   3      428.33      378.57     15.59 o
  -2  -1   3      859.02      884.78     34.81 o
  -1  -1   3      255.72      242.00     12.87 o
   0  -1   3        5.42        4.28      1.69 o
   1  -1   3      180.79      130.29      7.81 o
   2  -1   3      234.50      408.49     20.33 o
   3  -1   3      445.61      432.13     27.15 o
   4  -1   3     2115.51     2209.24    107.22 o
   5  -1   3       29.16       24.80      3.04 o
   6  -1   3       57.79       74.05      7.44 o
   7  -1   3       43.21       53.46      6.60 o
   8  -1   3        2.73        1.37      4.07 o
   9  -1   3        0.53        4.07      4.98 o
  10  -1   3      197.20      201.59     20.79 o
  -9   0   3        1.58        6.40      3.81 o
  -8   0   3      516.18      539.26     46.35 o
  -7   0   3       41.38       35.95      3.79 o
  -6   0   3     1074.88     1094.83     43.16 o
  -5   0   3       74.60       77.05      4.13 o
  -4   0   3       84.01       85.36      4.24 o
  -3   0   3      947.57      820.74     36.32 o
  -2   0   3      900.79      893.90     35.23 o
  -1   0   3       19.14       13.11      2.00 o
   0   0   3       81.13       56.65      4.13 o
   1   0   3      520.61      420.55     20.11 o
   2   0   3     1191.41     1161.25     67.73 o
   3   0   3      353.36      302.54     19.35 o
   4   0   3      117.72      127.19      7.52 o
   5   0   3       54.54       44.42      5.07 o
   6   0   3      403.15      408.56     26.87 o
   7   0   3      126.21      122.33     10.47 o
   8   0   3        7.20       12.91      5.19 o
   9   0   3        2.73        3.65      4.53 o
  10   0   3       22.12       17.30      6.35 o
 -10   1   3       12.80       35.60      6.90 o
  -9   1   3       24.01       25.94      5.61 o
  -8   1   3       32.01       40.21      5.93 o
  -7   1   3       52.15       47.68      6.47 o
  -6   1   3      512.85      533.84     24.41 o
  -5   1   3        2.96       20.65      2.03 o
  -4   1   3        8.70       19.77      3.64 o
  -3   1   3      265.95      245.06     11.41 o
  -2   1   3       28.30       52.37      7.68 o
  -1   1   3      457.58      430.70     19.47 o
   0   1   3       18.93        8.60      4.62 o
   1   1   3      243.52      239.92     13.37 o
   2   1   3      465.82      513.14     46.06 o
   3   1   3      266.67      204.40     13.66 o
   4   1   3        5.51        9.01      1.64 o
   5   1   3        3.34       12.19      2.20 o
   6   1   3      835.13      842.39     52.84 o
   7   1   3        0.23        1.37      2.88 o
   8   1   3      273.23      279.63     19.75 o
   9   1   3       72.05       63.65      8.72 o
  10   1   3        0.18        6.22      4.60 o
 -10   2   3       25.28       24.27      6.60 o
  -9   2   3        1.51        5.64      4.57 o
  -8   2   3       11.63        6.60      4.03 o
  -7   2   3       63.20       67.18      8.22 o
  -6   2   3      198.84      226.01     13.32 o
  -5   2   3      129.89      109.52      6.16 o
  -4   2   3     1056.49     1077.90     47.52 o
  -3   2   3       10.39       12.97      1.83 o
  -2   2   3     1300.05     1339.17     56.53 o
  -1   2   3      273.17      205.08     11.03 o
   0   2   3       26.68       18.78      2.09 o
   1   2   3       18.75       23.26      2.10 o
   2   2   3      125.72      169.51     17.14 o
   3   2   3     1000.71      886.16     43.17 o
   4   2   3      329.20      346.35     22.39 o
   5   2   3      375.85      377.05     19.63 o
   6   2   3      707.24      737.08     37.32 o
   7   2   3       12.34        8.51      3.25 o
   8   2   3      571.69      553.09     36.18 o
   9   2   3      116.31      101.30     11.58 o
  10   2   3        0.23        6.14      4.57 o
 -10   3   3      178.52      167.19     17.89 o
  -9   3   3        3.15       12.57      5.19 o
  -8   3   3        4.19        9.17      4.77 o
  -7   3   3       85.22       84.99     10.21 o
  -6   3   3       25.23       26.40     15.27 o
  -5   3   3        3.71        5.11      1.79 o
  -4   3   3     1408.10     1493.00     65.41 o
  -3   3   3      810.08      761.58     39.09 o
  -2   3   3      283.25      322.04     15.74 o
  -1   3   3      283.72      238.08     13.05 o
   0   3   3       58.23       64.74      2.88 o
   1   3   3      693.61      649.27     29.39 o
   2   3   3     2549.70     2478.77    146.83 o
   3   3   3      144.74      145.49      7.96 o
   4   3   3        0.69       19.17      5.90 o
   5   3   3        9.26        9.80      1.93 o
   6   3   3       86.36       81.94     13.17 o
   7   3   3        0.49        9.47      5.17 o
   8   3   3      151.77      142.50     11.85 o
   9   3   3      123.82      113.89     12.89 o
  10   3   3      111.83      114.49     11.95 o
 -10   4   3        0.13        1.99      5.56 o
  -9   4   3        5.99       11.62      5.93 o
  -8   4   3        8.01        6.31      4.85 o
  -7   4   3       88.69      103.41     12.24 o
  -6   4   3      131.28      130.01     14.06 o
  -5   4   3       76.31       80.87      8.02 o
  -4   4   3       12.79       20.62      3.80 o
  -3   4   3      124.29      143.46      6.67 o
  -2   4   3     3036.13     2983.56    114.10 o
  -1   4   3      539.75      513.38     22.86 o
   0   4   3       54.48       61.28      3.25 o
   1   4   3      561.44      554.97     18.91 o
   2   4   3      443.82      568.28     27.71 o
   3   4   3      501.14      582.46     28.92 o
   4   4   3      553.15      626.35     58.18 o
   5   4   3        1.98        2.49      3.02 o
   6   4   3        2.98        4.31      1.99 o
   7   4   3      376.24      365.77     20.81 o
   8   4   3        4.61        6.16      6.40 o
   9   4   3       19.43       35.26     12.62 o
 -10   5   3       10.31        9.96      4.72 o
  -9   5   3       39.98       38.35      8.67 o
  -8   5   3      250.82      273.18     26.60 o
  -7   5   3       15.07       12.66      5.35 o
  -6   5   3        9.03       17.46      5.11 o
  -5   5   3      795.98      760.92     49.57 o
  -4   5   3       51.98       76.25      5.37 o
  -3   5   3      470.22      495.82     21.66 o
  -2   5   3       41.23       69.28      6.99 o
  -1   5   3     1093.17     1001.75     39.28 o
   0   5   3       21.63       21.75      2.27 o
   1   5   3       56.15       68.65      5.12 o
   2   5   3      435.01      515.39     18.48 o
   3   5   3      696.47      741.91     45.47 o
   4   5   3      330.55      348.88     17.85 o
   5   5   3       58.62       59.21      5.02 o
   6   5   3      317.21      276.52     21.08 o
   7   5   3       38.51       48.25      5.72 o
   8   5   3      202.08      198.65     15.28 o
   9   5   3        0.09        2.68      3.77 o
  10   5   3       33.80       37.31     12.28 o
  -9   6   3      189.22      194.68     20.58 o
  -8   6   3      308.39      306.58     20.55 o
  -7   6   3       23.61       29.50      7.59 o
  -6   6   3      400.40      379.44     35.15 o
  -5   6   3      472.70      464.58     24.56 o
  -4   6   3       91.38       97.49      4.61 o
  -3   6   3       45.06       71.50      4.43 o
  -2   6   3      588.19      515.06     20.70 o
  -1   6   3       27.15       57.72      4.94 o
   0   6   3       18.23       21.51      1.72 o
   1   6   3     1010.38      961.22     32.01 o
   2   6   3      224.16      256.66     11.81 o
   3   6   3       69.84       65.44      4.28 o
   4   6   3        7.14       12.21      1.97 o
   5   6   3       12.50       38.68     10.79 o
   6   6   3      430.17      398.79     40.92 o
   7   6   3      119.71      106.89     18.64 o
   8   6   3       81.56       79.33      8.28 o
   9   6   3       14.11       18.08      8.05 o
  10   6   3       25.49       27.48      8.60 o
  -9   7   3        5.17       11.93      4.63 o
  -8   7   3       29.20       40.38     10.77 o
  -7   7   3      869.65      787.27     48.42 o
  -6   7   3      445.59      409.74     26.26 o
  -5   7   3      362.91      365.65     23.51 o
  -4   7   3        7.06        3.43      2.27 o
  -3   7   3      157.51      158.15      7.96 o
  -2   7   3      225.43      241.50     10.40 o
  -1   7   3       11.64        9.60      1.39 o
   0   7   3      250.61      249.11      8.37 o
   1   7   3     1022.13      975.45     34.74 o
   2   7   3       71.15       74.37      4.63 o
   3   7   3       54.74       63.80      3.56 o
   4   7   3        0.66        0.20      1.92 o
   5   7   3       27.91       35.60      9.67 o
   6   7   3      445.61      418.78     43.12 o
   7   7   3       53.82       38.21     12.28 o
   8   7   3      114.30      114.90     10.81 o
   9   7   3       67.60       71.24     11.80 o
  10   7   3       38.99       28.21      9.05 o
  -9   8   3      208.13      218.33     17.18 o
  -8   8   3        6.15        2.19      4.14 o
  -7   8   3      245.22      225.82     16.24 o
  -6   8   3        5.97        4.80      3.64 o
  -5   8   3       77.18       79.88      5.51 o
  -4   8   3      160.21      145.33      7.82 o
  -3   8   3      418.77      389.39     17.86 o
  -2   8   3      233.89      251.33      9.20 o
  -1   8   3     1052.61      968.26     27.81 o
   0   8   3      281.19      300.38     10.61 o
   1   8   3      219.29      240.16     11.32 o
   2   8   3        6.43       27.63      4.08 o
   3   8   3       90.77       90.20      6.78 o
   4   8   3        1.26       -1.58      2.09 o
   5   8   3       92.97       95.98      6.72 o
   6   8   3        0.09       11.87      7.68 o
   7   8   3       93.00       62.50     15.86 o
   8   8   3        9.12        6.01      9.71 o
   9   8   3        1.95       18.21      4.67 o
  -9   9   3       63.91       78.93      9.75 o
  -8   9   3       29.69       19.95      5.66 o
  -7   9   3      118.11      104.62     10.25 o
  -6   9   3        2.70        6.60      3.97 o
  -5   9   3      761.21      735.02     36.13 o
  -4   9   3      387.58      354.28     18.55 o
  -3   9   3      194.31      179.67      9.41 o
  -2   9   3      214.06      260.75     10.29 o
  -1   9   3      384.26      385.14     11.80 o
   0   9   3      163.46      169.78      6.12 o
   1   9   3      576.89      557.46     18.80 o
   2   9   3     1547.92     1487.59     64.40 o
   3   9   3        6.30       10.42      1.83 o
   4   9   3       24.84       30.26     10.25 o
   5   9   3      146.51      129.69     11.48 o
   6   9   3       18.21       10.66      7.09 o
   7   9   3       93.09      118.43     21.37 o
   8   9   3       61.70       57.19     18.45 o
   9   9   3       44.24       44.41      6.43 o
  -8  10   3       60.57       65.16      9.08 o
  -7  10   3       40.53       36.31      6.64 o
  -6  10   3       68.32       65.19     18.64 o
  -5  10   3        5.93        6.91      4.19 o
  -4  10   3       45.31       41.70      4.84 o
  -3  10   3      438.57      403.43     18.95 o
  -2  10   3      479.31      470.79     21.56 o
  -1  10   3       79.90       83.61      3.95 o
   0  10   3       16.02       10.86      1.71 o
   1  10   3      218.84      216.73      8.27 o
   2  10   3      833.53      829.50     36.80 o
   3  10   3        1.23        1.51      1.61 o
   4  10   3      413.68      404.04     27.46 o
   5  10   3       66.79       85.88     28.98 o
   6  10   3       16.90       12.74      9.17 o
   7  10   3      154.30      154.32     16.88 o
   8  10   3        2.92        4.87     10.35 o
   9  10   3       94.07       86.66     13.44 o
  -8  11   3       76.62       75.76     10.16 o
  -7  11   3      170.08      173.61     21.14 o
  -6  11   3        2.08       11.14      4.68 o
  -5  11   3       33.29       41.21      4.98 o
  -4  11   3        0.26        5.66      3.30 o
  -3  11   3      130.74      114.42      8.34 o
  -2  11   3       73.44       79.78      6.05 o
  -1  11   3      167.29      171.88      6.62 o
   0  11   3       21.96       20.75      2.87 o
   1  11   3      238.46      227.55      9.51 o
   2  11   3        0.09        7.12      2.15 o
   3  11   3      132.94      133.36      7.82 o
   4  11   3      278.64      283.11     17.00 o
   5  11   3       50.80       57.69      7.91 o
   6  11   3        3.73        8.74      5.76 o
   7  11   3      112.10       90.60     12.88 o
   8  11   3        2.86        9.98      6.73 o
   9  11   3        3.64        6.59      7.22 o
  -8  12   3      103.77       94.23     11.70 o
  -7  12   3        0.06        4.67      5.09 o
  -6  12   3       69.69       79.24      7.81 o
  -5  12   3      146.71      133.43     15.56 o
  -4  12   3       11.51       17.33      8.36 o
  -3  12   3       20.53       15.94      3.78 o
  -2  12   3        0.25        5.93      2.99 o
  -1  12   3       29.89       33.50      4.32 o
   0  12   3        0.19       -2.44      1.87 o
   1  12   3      119.64      140.05      8.57 o
   2  12   3       76.40       87.99      5.86 o
   3  12   3       50.20       50.08      4.49 o
   4  12   3      209.58      196.46     14.05 o
   5  12   3      204.70      190.69     13.82 o
   6  12   3      177.94      189.57     23.32 o
   7  12   3        4.37       10.16      6.86 o
   8  12   3       50.48       44.80     15.37 o
  -7  13   3       26.17       16.35     14.73 o
  -6  13   3      123.95      121.31      9.05 o
  -5  13   3       73.04       70.58     11.02 o
  -4  13   3       30.27       35.10      6.98 o
  -3  13   3      107.18       89.60     15.86 o
  -2  13   3      112.39      120.88      8.92 o
  -1  13   3       66.63       57.38      6.52 o
   0  13   3        8.45        5.44      2.85 o
   1  13   3        6.52        3.62      2.68 o
   2  13   3      192.09      188.42     12.51 o
   3  13   3        7.20        6.28      3.32 o
   4  13   3      331.13      285.12     18.32 o
   5  13   3      103.30      104.59     10.05 o
   6  13   3      285.91      263.59     17.44 o
   7  13   3       28.70       13.03      6.83 o
   8  13   3       61.73       60.28     11.85 o
  -6  14   3       11.72       15.98      4.39 o
  -5  14   3        8.41       11.72      6.25 o
  -4  14   3       76.13       82.70      8.12 o
  -3  14   3       77.98       95.40     14.28 o
  -2  14   3       31.73       52.92     13.34 o
  -1  14   3      311.74      295.27     37.49 o
   0  14   3       15.41        9.31      3.18 o
   1  14   3        0.00        5.97      3.36 o
   2  14   3       42.02       48.46      5.50 o
   3  14   3       31.79       26.86      3.88 o
   4  14   3       39.00       43.17     11.76 o
   5  14   3       35.09       28.82      6.11 o
   6  14   3       99.25       97.67      9.90 o
   7  14   3        0.05       -0.62      6.79 o
  -6  15   3        5.48        2.21      4.41 o
  -5  15   3       16.60       16.08      9.03 o
  -4  15   3       16.13       11.70      6.97 o
  -3  15   3      136.90      112.58     16.14 o
  -2  15   3       45.84       49.19      7.84 o
  -1  15   3        0.26       -3.03      3.80 o
   0  15   3        5.17        2.83      3.92 o
   1  15   3        0.72       -0.35      2.85 o
   2  15   3      245.62      244.15     19.18 o
   3  15   3       49.16       52.74      5.32 o
   4  15   3       10.20       11.70      7.77 o
   5  15   3       15.26        8.48      4.87 o
   6  15   3        8.47        8.95      4.87 o
   7  15   3       22.65       12.32      7.60 o
  -5  16   3      120.64      119.59     16.43 o
  -4  16   3       65.60       66.31     12.95 o
  -3  16   3      332.29      323.67     31.91 o
  -2  16   3       32.46       28.82      7.78 o
  -1  16   3       86.35       84.06      9.89 o
   0  16   3        0.68        5.90      6.66 o
   1  16   3       25.05       18.08      4.93 o
   2  16   3       15.61       12.56      4.14 o
   3  16   3        0.48        3.45      3.05 o
   4  16   3       19.74       12.37      5.30 o
   5  16   3       75.44       57.58     12.26 o
   6  16   3      172.87      151.67     13.51 o
  -4  17   3        0.74       -8.38      6.85 o
  -3  17   3       47.56       47.02     12.37 o
  -2  17   3      181.10      190.86     16.58 o
  -1  17   3       87.78       80.60     10.25 o
   0  17   3       11.66       13.30      7.55 o
   1  17   3        4.15       13.28      7.88 o
   2  17   3        2.40       -2.97      3.23 o
   3  17   3       62.71       76.75      6.98 o
   4  17   3      134.17      128.78     17.94 o
   5  17   3       69.29       78.97     12.08 o
  -3  18   3       80.53       62.37     14.56 o
  -2  18   3       81.84       65.07      9.89 o
  -1  18   3        3.90       10.88      5.85 o
   0  18   3       45.30       38.10     10.37 o
   1  18   3        4.38       -2.06      6.90 o
   2  18   3       12.38       16.52      5.90 o
   3  18   3       96.80      107.66      8.34 o
   4  18   3       25.49       13.17      6.30 o
  -1  19   3       36.68       28.90      7.58 o
   0  19   3       29.36       43.15     11.04 o
   1  19   3        1.80       12.46      6.56 o
   2  19   3       11.97       17.26      9.56 o
  -3 -17   4        0.55       -4.37      4.85 o
  -2 -17   4       23.55       22.13      7.40 o
  -1 -17   4      111.03      133.66     14.25 o
   0 -17   4       42.31       58.64     12.16 o
   1 -17   4        5.35        9.38     13.99 o
  -4 -16   4       38.12       44.54      8.18 o
  -3 -16   4       47.58       30.32      9.41 o
  -2 -16   4       13.20        8.63      4.79 o
  -1 -16   4       35.25       42.27      9.85 o
   0 -16   4       41.33       25.18      7.73 o
   1 -16   4        9.56        8.48      5.90 o
   2 -16   4      617.55      625.90     56.73 o
   3 -16   4       24.66       11.70      9.75 o
  -5 -15   4        9.77        1.98      5.11 o
  -4 -15   4      126.48      160.99     13.71 o
  -3 -15   4      190.55      180.10     10.92 o
  -2 -15   4       26.66       34.83      7.84 o
  -1 -15   4       95.57       90.42      9.23 o
   0 -15   4       62.14       62.83     22.68 o
   1 -15   4       22.13       51.87     12.45 o
   2 -15   4      585.53      614.36     55.11 o
   3 -15   4       49.78       55.70     12.87 o
   4 -15   4       60.57       62.96     13.45 o
  -6 -14   4        0.48       -0.54      4.42 o
  -5 -14   4       13.49       16.07      5.66 o
  -4 -14   4       10.72       14.43      6.85 o
  -3 -14   4        0.71        7.62      3.68 o
  -2 -14   4        7.92        8.49      4.19 o
  -1 -14   4       56.79       71.09      7.05 o
   0 -14   4      139.68      159.76     23.32 o
   1 -14   4      371.54      343.26     33.57 o
   2 -14   4      125.31      128.10     18.01 o
   3 -14   4      162.11      163.29     20.50 o
   4 -14   4      365.59      362.43     34.52 o
   5 -14   4       49.69       66.72     12.70 o
  -7 -13   4        1.03       12.49      5.73 o
  -6 -13   4       12.64        7.61      4.12 o
  -5 -13   4      235.30      264.68     17.59 o
  -4 -13   4       21.23       12.17      7.34 o
  -3 -13   4        0.02        2.75      3.10 o
  -2 -13   4       18.57       21.99      4.97 o
  -1 -13   4      139.51      146.82     11.53 o
   0 -13   4        1.80        2.37      4.11 o
   1 -13   4       96.64       82.53     14.11 o
   2 -13   4       51.61       51.68     13.09 o
   3 -13   4      389.27      363.39     34.36 o
   4 -13   4      253.56      276.95     28.39 o
   5 -13   4        2.22        2.23      5.06 o
   6 -13   4      324.38      375.65     21.29 o
  -7 -12   4       24.43       13.70      6.84 o
  -6 -12   4        6.31        4.75      3.50 o
  -5 -12   4       32.08       37.83      5.56 o
  -4 -12   4       81.41       82.18      9.60 o
  -3 -12   4      413.03      366.85     17.68 o
  -2 -12   4       50.80       55.44      5.37 o
  -1 -12   4      761.45      745.73     33.09 o
   0 -12   4       99.67      121.31     11.59 o
   1 -12   4      426.78      434.25     20.38 o
   2 -12   4       98.79      117.67     11.42 o
   3 -12   4       10.29        1.91      5.85 o
   4 -12   4        1.10        5.95      3.95 o
   5 -12   4        3.88       30.08      5.22 o
   6 -12   4      346.81      385.00     21.08 o
   7 -12   4       18.73       16.72      7.32 o
  -8 -11   4        0.23        0.17      7.81 o
  -7 -11   4       84.57      104.28     12.90 o
  -6 -11   4      143.51      140.89      9.63 o
  -5 -11   4      135.75      155.42     10.35 o
  -4 -11   4       67.72       61.78      6.52 o
  -3 -11   4      146.15      145.60      9.40 o
  -2 -11   4       18.38       40.13      4.55 o
  -1 -11   4      797.24      777.05     40.64 o
   0 -11   4       17.44       14.40      3.70 o
   1 -11   4      757.64      748.39     32.77 o
   2 -11   4      166.60      188.60     14.81 o
   3 -11   4       94.95      127.29     32.99 o
   4 -11   4       67.05       53.08      6.34 o
   5 -11   4       37.73       47.07      5.98 o
   6 -11   4       26.21       31.74      5.07 o
   7 -11   4        4.34        5.71      6.12 o
  -8 -10   4       15.58       11.20      5.24 o
  -7 -10   4        0.91       -5.28      3.90 o
  -6 -10   4       20.19       20.26      5.15 o
  -5 -10   4       12.03       10.92      3.47 o
  -4 -10   4       26.38       55.69      6.14 o
  -3 -10   4       71.03       54.36      4.24 o
  -2 -10   4       20.03       31.86      3.96 o
  -1 -10   4      130.80      132.20     10.18 o
   0 -10   4       98.43      127.06      7.23 o
   1 -10   4        6.42       15.50      3.00 o
   2 -10   4      485.88      480.48     18.09 o
   3 -10   4      206.33      192.33     12.06 o
   4 -10   4       15.84       28.21      4.73 o
   5 -10   4      195.33      217.50     13.31 o
   6 -10   4        0.10        4.55      4.57 o
   7 -10   4       29.76       22.58     13.61 o
   8 -10   4        0.68        7.11      6.20 o
  -9  -9   4        0.09        2.67      4.79 o
  -8  -9   4        5.39        8.35      4.38 o
  -7  -9   4       15.05       21.43      5.20 o
  -6  -9   4      347.94      334.70     20.18 o
  -5  -9   4      175.60      223.66     12.21 o
  -4  -9   4      131.03      148.56      9.38 o
  -3  -9   4        1.57        0.83      1.86 o
  -2  -9   4       57.62       60.09      4.51 o
  -1  -9   4      216.52      204.90      9.92 o
   0  -9   4      106.19      147.23      8.58 o
   1  -9   4      507.55      495.61     15.08 o
   2  -9   4      104.88      102.28      5.51 o
   3  -9   4      145.40      149.44      9.98 o
   4  -9   4      617.96      629.80     32.00 o
   5  -9   4        2.57        0.84      3.17 o
   6  -9   4       54.86       48.90      5.31 o
   7  -9   4        7.48       20.84      9.01 o
   8  -9   4      154.23      183.12     24.07 o
  -9  -8   4        0.20       -1.36      4.26 o
  -8  -8   4       40.08       52.69     15.17 o
  -7  -8   4       77.13       81.12      8.29 o
  -6  -8   4        3.84       -2.52      2.98 o
  -5  -8   4       19.34       48.87      4.63 o
  -4  -8   4     1489.63     1302.08     56.83 o
  -3  -8   4      403.37      366.09     12.62 o
  -2  -8   4      128.49      147.09      7.99 o
  -1  -8   4       46.01       65.88      4.18 o
   0  -8   4     1638.37     1695.77     51.61 o
   1  -8   4       74.53       82.11      4.01 o
   2  -8   4      682.47      700.66     25.33 o
   3  -8   4      120.71      124.18      6.75 o
   4  -8   4      292.79      279.85     27.02 o
   5  -8   4      598.17      578.57     35.60 o
   6  -8   4        0.04        5.64      6.69 o
   7  -8   4       48.29       56.27     11.95 o
   8  -8   4       53.03       64.90     13.86 o
  -9  -7   4        7.75        6.36      4.84 o
  -8  -7   4       21.63       16.97      6.59 o
  -7  -7   4       52.83       53.24      6.26 o
  -6  -7   4       33.07       33.91      5.00 o
  -5  -7   4      256.91      249.03     10.73 o
  -4  -7   4      414.90      412.62     17.54 o
  -3  -7   4       37.22       47.83      5.43 o
  -2  -7   4      231.46      251.15      9.32 o
  -1  -7   4     1446.24     1408.99     42.66 o
   0  -7   4      114.41      146.61      5.51 o
   1  -7   4       31.75       43.12      2.74 o
   2  -7   4       18.68       19.30      2.15 o
   3  -7   4      352.34      295.83     12.70 o
   4  -7   4      122.37      223.26     19.02 o
   5  -7   4      465.81      404.00     25.43 o
   6  -7   4      209.76      193.30     22.49 o
   7  -7   4        0.32       -5.85      5.68 o
   8  -7   4       53.19       59.38     12.82 o
   9  -7   4       11.89       11.91      7.98 o
  -9  -6   4       46.66       54.37      7.74 o
  -8  -6   4       10.54        7.67      4.32 o
  -7  -6   4        1.03        2.96      2.91 o
  -6  -6   4      205.38      197.50     24.25 o
  -5  -6   4       66.79       70.39      4.88 o
  -4  -6   4       51.18       34.38      4.08 o
  -3  -6   4       59.61       75.27      4.19 o
  -2  -6   4      430.23      466.94     17.80 o
  -1  -6   4      201.41      213.86      7.90 o
   0  -6   4      987.95     1103.52     33.54 o
   1  -6   4      417.52      418.44     12.72 o
   2  -6   4       20.36       33.12      2.33 o
   3  -6   4      121.67      139.33      6.77 o
   4  -6   4      296.13      265.18     12.82 o
   5  -6   4        6.86       23.11      3.58 o
   6  -6   4        7.59       -2.21      5.11 o
   7  -6   4      211.24      218.94     24.77 o
   8  -6   4      267.15      285.30     29.59 o
   9  -6   4        1.03        9.17      6.97 o
  -9  -5   4        0.67        6.74      6.39 o
  -8  -5   4        6.13        8.26      3.30 o
  -7  -5   4       27.30       26.67      7.02 o
  -6  -5   4      153.89      168.45     18.03 o
  -5  -5   4      124.37      136.63      9.92 o
  -4  -5   4     1656.04     1570.42     55.26 o
  -3  -5   4       16.84       23.90      2.56 o
  -2  -5   4      419.57      404.25     15.47 o
  -1  -5   4       19.71       23.62      3.07 o
   0  -5   4    23398.24    26431.10    784.08 o
   1  -5   4      319.25      258.17      9.28 o
   2  -5   4      384.19      362.09     13.57 o
   3  -5   4      108.18      113.60      6.48 o
   4  -5   4      275.73      237.15     11.48 o
   5  -5   4      199.75      173.78     19.26 o
   6  -5   4        9.65       21.78      7.26 o
   7  -5   4        6.17        2.32      5.97 o
   8  -5   4      258.80      264.46     27.51 o
   9  -5   4        5.75        3.07      6.56 o
  -9  -4   4       29.50       29.17      8.03 o
  -8  -4   4      122.20      115.00      8.66 o
  -7  -4   4      300.62      298.75     15.10 o
  -6  -4   4      490.45      472.59     22.54 o
  -5  -4   4       13.44       13.09      2.42 o
  -4  -4   4     1479.10     1409.17     50.67 o
  -3  -4   4      264.24      306.56     11.55 o
  -2  -4   4        6.85       16.81      1.56 o
  -1  -4   4        0.78        3.51      1.52 o
   0  -4   4     3945.53     4240.94    136.64 o
   1  -4   4     3367.75     3333.66    106.92 o
   2  -4   4     5865.56     6136.76    238.40 o
   3  -4   4      461.25      411.16     18.67 o
   4  -4   4       19.84       55.32      8.22 o
   5  -4   4       21.72       33.10      4.34 o
   6  -4   4      891.46      813.26     71.58 o
   7  -4   4        3.00        3.02      4.77 o
   8  -4   4       22.76       18.97      7.43 o
   9  -4   4       55.57       54.53     11.20 o
  -8  -3   4       45.59       50.84      8.85 o
  -7  -3   4        4.12       11.19      3.86 o
  -6  -3   4       36.68       37.58      3.05 o
  -5  -3   4      479.48      502.97     20.65 o
  -4  -3   4      638.14      729.06     29.49 o
  -3  -3   4      409.92      393.65     13.55 o
  -2  -3   4        4.54       14.73      1.32 o
  -1  -3   4       13.21       14.88      1.24 o
   0  -3   4      168.41      183.01      7.21 o
   1  -3   4      138.09      126.10      6.45 o
   2  -3   4    11410.53    11627.78    450.54 o
   3  -3   4      639.91      620.01     27.15 o
   4  -3   4        7.52       43.15      5.09 o
   5  -3   4        6.82        8.41      2.78 o
   6  -3   4       49.22       63.27      6.94 o
   7  -3   4        4.78        0.63      3.95 o
   8  -3   4       83.55       92.25     12.70 o
   9  -3   4       47.38       42.66      9.83 o
  10  -3   4        4.32       -0.63      5.90 o
  -8  -2   4        7.30        9.84      6.16 o
  -7  -2   4       89.43      120.56     10.16 o
  -6  -2   4       30.26       27.57      2.75 o
  -5  -2   4        5.32       34.28      3.43 o
  -4  -2   4      214.14      290.32     25.95 o
  -3  -2   4     2694.66     2874.46    101.65 o
  -2  -2   4     1030.72      946.55     30.57 o
  -1  -2   4      155.94      158.04      7.42 o
   0  -2   4     5615.10     6421.01    340.12 o
   1  -2   4     9525.09     9193.26    401.40 o
   2  -2   4     4570.46     4358.95    185.21 o
   3  -2   4      225.08      235.05     10.87 o
   4  -2   4     1557.59     1684.75     86.41 o
   5  -2   4        3.79       22.89      2.68 o
   6  -2   4      290.35      224.64     16.19 o
   7  -2   4        0.42       -1.95      4.44 o
   8  -2   4      105.31       96.60     12.66 o
   9  -2   4       39.88       51.91      9.83 o
  10  -2   4       95.47       93.04     13.45 o
  -8  -1   4        4.37        2.32      2.90 o
  -7  -1   4        4.78        4.00      3.93 o
  -6  -1   4      181.17      184.49      8.54 o
  -5  -1   4      248.37      254.77     10.91 o
  -4  -1   4      150.45      171.73      7.46 o
  -3  -1   4       59.12       44.20      3.02 o
  -2  -1   4       36.16       41.10      1.89 o
  -1  -1   4       38.54       46.06      3.16 o
   0  -1   4      455.53      370.71     20.19 o
   1  -1   4      710.87      735.14     32.64 o
   2  -1   4     4390.57     4638.77    196.21 o
   3  -1   4      157.21      131.63      6.22 o
   4  -1   4     2969.79     3096.69    186.68 o
   5  -1   4      185.04      203.79     11.52 o
   6  -1   4     1421.12     1349.21     66.36 o
   7  -1   4       32.86       25.18      5.09 o
   8  -1   4      134.95      130.06     14.98 o
   9  -1   4        1.62        6.90      5.27 o
  10  -1   4      201.14      204.25     22.04 o
  -9   0   4      125.52      150.47     14.69 o
  -8   0   4        3.63        6.40      3.49 o
  -7   0   4      162.62      145.56      9.25 o
  -6   0   4     1619.58     1511.37     59.27 o
  -5   0   4      325.32      356.57     14.80 o
  -4   0   4        3.45        1.90      1.34 o
  -3   0   4     2835.41     3036.21    107.22 o
  -2   0   4       47.96       30.90      2.74 o
  -1   0   4     4589.45     4633.98    195.41 o
   0   0   4     4910.43     5090.84    269.11 o
   1   0   4      133.29      172.04      8.55 o
   2   0   4     2895.14     3148.13    121.88 o
   3   0   4      258.29      245.61     16.22 o
   4   0   4      552.36      565.56     28.43 o
   5   0   4       17.35       26.03      3.08 o
   6   0   4      513.32      506.46     32.80 o
   7   0   4      172.09      160.71     12.94 o
   8   0   4       97.84       82.91     11.00 o
   9   0   4       61.23       47.51      8.59 o
  10   0   4       13.07       18.43      6.56 o
 -10   1   4        0.71       -0.08      4.64 o
  -9   1   4        3.35        4.11      3.98 o
  -8   1   4       15.84       18.09      4.57 o
  -7   1   4        3.18        2.66      3.02 o
  -6   1   4       51.59       54.82      5.05 o
  -5   1   4       83.50       97.98      5.05 o
  -4   1   4       27.31       35.56      2.93 o
  -3   1   4     4001.09     4274.49    214.02 o
  -2   1   4      521.31      590.63     21.12 o
  -1   1   4     2250.43     2113.86     81.22 o
   0   1   4      256.23      209.15     11.68 o
   1   1   4     2249.54     2133.70     88.83 o
   2   1   4      554.06      668.40     32.46 o
   3   1   4     4139.14     4475.67    268.60 o
   4   1   4       22.99       38.22      3.44 o
   5   1   4       76.73       81.45      7.36 o
   6   1   4       70.89       72.73     10.50 o
   7   1   4        1.73        1.78      3.30 o
   8   1   4       21.85       28.61      5.41 o
   9   1   4        7.69       10.21      5.11 o
  10   1   4        0.24        4.60      4.89 o
 -10   2   4        9.51        9.51      5.64 o
  -9   2   4       71.73       73.28      9.83 o
  -8   2   4       90.02       96.02     11.04 o
  -7   2   4      219.44      205.20     19.29 o
  -6   2   4      551.96      524.89     34.51 o
  -5   2   4        8.22       21.03      3.96 o
  -4   2   4      497.12      520.25     20.93 o
  -3   2   4      231.58      211.22     11.54 o
  -2   2   4     2898.46     3157.57    100.49 o
  -1   2   4      111.53      135.21      5.83 o
   0   2   4     4862.73     5280.38    241.66 o
   1   2   4     4361.58     4335.79    180.50 o
   2   2   4       63.35       44.57      3.28 o
   3   2   4     2671.73     2963.09    178.43 o
   4   2   4        4.89        2.90      1.63 o
   5   2   4      341.84      369.24     19.45 o
   6   2   4     1569.59     1488.39     91.54 o
   7   2   4      182.73      162.93     24.89 o
   8   2   4        3.24        3.45      3.54 o
   9   2   4      133.06      162.79     16.72 o
  10   2   4       17.60       24.99      6.31 o
 -10   3   4      186.81      198.31     20.50 o
  -9   3   4        0.82        1.91      4.64 o
  -8   3   4      150.66      142.54     15.43 o
  -7   3   4       23.53       29.25      5.93 o
  -6   3   4     1476.57     1438.68     90.47 o
  -5   3   4      190.04      193.99      9.60 o
  -4   3   4     2969.34     2973.13    129.04 o
  -3   3   4       92.43       76.37      4.12 o
  -2   3   4     4334.95     4673.47    174.60 o
  -1   3   4      784.10      818.58     26.97 o
   0   3   4      531.67      426.04     17.61 o
   1   3   4       79.52       88.47      3.74 o
   2   3   4       79.22       85.59      4.98 o
   3   3   4       29.43       19.10      2.51 o
   4   3   4      143.58      170.16      8.02 o
   5   3   4      210.71      213.89     12.02 o
   6   3   4      203.75      184.73     35.96 o
   7   3   4        1.80        7.87      3.26 o
   8   3   4        1.49        2.07      3.49 o
   9   3   4        6.43       12.03      4.55 o
  10   3   4       13.50       18.09      5.56 o
 -10   4   4      103.31      133.50     10.97 o
  -9   4   4       41.18       37.97      7.98 o
  -8   4   4      101.91      107.39     13.11 o
  -7   4   4        0.22        4.27      4.03 o
  -6   4   4      262.76      218.10     20.91 o
  -5   4   4        3.96       43.46     15.42 o
  -4   4   4     1602.80     1685.42     72.59 o
  -3   4   4      210.92      212.87      9.71 o
  -2   4   4     4643.47     4615.07    176.01 o
  -1   4   4     9037.58     9156.83    297.40 o
   0   4   4     5738.92     6586.74    240.59 o
   1   4   4      161.62      179.70     11.37 o
   2   4   4      991.31      910.41     35.40 o
   3   4   4     2880.31     3029.93    179.75 o
   4   4   4      176.29      341.09     17.54 o
   5   4   4       12.28       33.52      6.40 o
   6   4   4       18.17        3.39      3.08 o
   7   4   4       88.44       99.05      9.22 o
   8   4   4        2.38        7.21      4.75 o
   9   4   4       37.38       38.08      6.05 o
  10   4   4      108.98      124.24     13.36 o
 -10   5   4        5.12        2.05      4.23 o
  -9   5   4       38.49       52.51     16.93 o
  -8   5   4       72.55       65.31     10.33 o
  -7   5   4        1.79        1.20      4.15 o
  -6   5   4       56.26       57.41      8.81 o
  -5   5   4        2.10        2.04      1.76 o
  -4   5   4        2.50        8.19      5.68 o
  -3   5   4      637.31      631.80     25.00 o
  -2   5   4    11318.53    11692.76    445.14 o
  -1   5   4       59.44       62.86      3.46 o
   0   5   4      161.83      173.86      6.36 o
   1   5   4       22.60       31.19      1.79 o
   2   5   4        5.51       10.25      1.17 o
   3   5   4      411.03      407.15     25.88 o
   4   5   4      704.49      811.53     40.09 o
   5   5   4      476.79      405.01     40.37 o
   6   5   4       36.61       30.29      7.80 o
   7   5   4        1.75        5.50      4.88 o
   8   5   4       46.79       61.46      7.23 o
   9   5   4       60.45       66.76     12.39 o
  10   5   4      105.82      112.74     12.32 o
  -9   6   4       50.42       64.01     15.91 o
  -8   6   4       23.70       16.22      4.32 o
  -7   6   4        4.68        7.31      3.17 o
  -6   6   4      829.06      767.50     46.64 o
  -5   6   4       26.38       44.23      4.02 o
  -4   6   4       23.47       37.35      9.17 o
  -3   6   4      462.09      444.67     18.02 o
  -2   6   4     6262.98     6885.39    263.03 o
  -1   6   4     3587.90     3533.73    114.74 o
   0   6   4     3583.52     3769.83    113.64 o
   1   6   4        0.98       -0.51      1.13 o
   2   6   4       13.14       32.69      2.71 o
   3   6   4      233.36      272.83     18.36 o
   4   6   4     1453.98     1367.78     66.65 o
   5   6   4       17.67       20.75      4.98 o
   6   6   4      479.32      499.49     49.84 o
   7   6   4      304.25      301.29     21.59 o
   8   6   4      111.80      129.62     11.80 o
   9   6   4       22.92       26.11      5.46 o
  10   6   4      124.61      154.16     18.40 o
  -9   7   4        4.77        7.28      4.46 o
  -8   7   4      296.90      299.93     23.84 o
  -7   7   4        6.77        1.44      3.34 o
  -6   7   4        9.86       16.04      6.37 o
  -5   7   4      181.68      164.97     10.70 o
  -4   7   4      226.59      188.14      8.62 o
  -3   7   4       94.54       79.38      4.70 o
  -2   7   4      315.86      308.79     11.95 o
  -1   7   4      327.50      262.07      8.79 o
   0   7   4    23970.36    26926.40    806.00 o
   1   7   4       25.88       31.26      2.45 o
   2   7   4      393.34      386.15     17.51 o
   3   7   4       19.46       30.77      2.50 o
   4   7   4     1750.89     1662.53     71.62 o
   5   7   4      130.05      130.42     10.48 o
   6   7   4      155.08      157.15     22.37 o
   7   7   4       25.29       29.63     10.88 o
   8   7   4        1.94        1.58      3.98 o
   9   7   4        2.12        7.67      4.27 o
  10   7   4        1.41        2.54      3.90 o
  -9   8   4        1.04        0.72      4.57 o
  -8   8   4      260.60      239.63     17.42 o
  -7   8   4      203.31      199.66     14.74 o
  -6   8   4        2.69        8.35      7.76 o
  -5   8   4        6.49       17.43      2.53 o
  -4   8   4      294.00      270.45     11.85 o
  -3   8   4      132.66      131.74      7.28 o
  -2   8   4       15.12       23.77      1.73 o
  -1   8   4      385.09      380.54     10.91 o
   0   8   4     1120.80     1211.43     37.19 o
   1   8   4      316.16      330.83     12.64 o
   2   8   4      476.97      538.98     24.10 o
   3   8   4       59.86       76.35      6.84 o
   4   8   4       68.78       60.74      7.92 o
   5   8   4       73.38       76.34      5.90 o
   6   8   4      209.10      180.97     25.10 o
   7   8   4        1.14        4.89      7.59 o
   8   8   4       16.18       11.54      4.73 o
   9   8   4       52.30       51.72      7.80 o
  -9   9   4       18.48       12.89      5.77 o
  -8   9   4       68.26       60.75      8.25 o
  -7   9   4        0.11        0.68      3.76 o
  -6   9   4      245.29      199.25     14.75 o
  -5   9   4      506.99      470.10     23.79 o
  -4   9   4      122.82      208.22     20.01 o
  -3   9   4      307.23      267.11     12.96 o
  -2   9   4       18.41       19.45      2.46 o
  -1   9   4       33.68       56.09      4.07 o
   0   9   4       88.58      119.40      5.88 o
   1   9   4     1301.58     1251.06     40.87 o
   2   9   4      227.61      229.54     11.40 o
   3   9   4       60.24       69.30      3.82 o
   4   9   4      448.10      459.84     30.13 o
   5   9   4      255.65      263.52     15.58 o
   6   9   4       42.95       44.08     12.12 o
   7   9   4       41.63       55.56     15.43 o
   8   9   4       19.11       20.67     11.33 o
   9   9   4       10.63       10.14      4.38 o
  -8  10   4       53.83       54.71      8.26 o
  -7  10   4       36.50       45.84      7.22 o
  -6  10   4        0.19        2.71      3.95 o
  -5  10   4      552.47      516.09     26.06 o
  -4  10   4      332.36      325.27     17.42 o
  -3  10   4      151.57      155.68      8.78 o
  -2  10   4      719.29      759.87     29.70 o
  -1  10   4       83.07       94.95      4.07 o
   0  10   4     1654.27     1698.18     49.29 o
   1  10   4       46.54       63.35      4.33 o
   2  10   4      127.69      144.03     14.06 o
   3  10   4      317.16      278.03     15.11 o
   4  10   4     1464.83     1421.89     86.87 o
   5  10   4       22.08       37.03      6.11 o
   6  10   4        1.60       -0.16      6.64 o
   7  10   4       76.55       55.72     14.81 o
   8  10   4       37.79       33.64      9.01 o
   9  10   4        0.64       -2.96      4.00 o
  -8  11   4      155.45      165.84     15.15 o
  -7  11   4        8.17       17.63      5.66 o
  -6  11   4       63.14       63.26      8.46 o
  -5  11   4       11.75        7.63      3.10 o
  -4  11   4      675.36      733.69     36.52 o
  -3  11   4      161.35      166.62     10.76 o
  -2  11   4      115.92      124.04     11.51 o
  -1  11   4      515.27      495.70     15.10 o
   0  11   4      149.35      176.04      7.18 o
   1  11   4      211.69      205.28      9.28 o
   2  11   4       56.15       59.48      5.03 o
   3  11   4        2.58        0.40      3.21 o
   4  11   4      110.58      116.64     11.83 o
   5  11   4      209.38      253.56     19.48 o
   6  11   4      309.18      329.98     23.72 o
   7  11   4        8.98        9.48      6.58 o
   8  11   4        9.89        7.10     18.51 o
   9  11   4        0.02       -0.35      5.19 o
  -8  12   4        1.07       10.06      6.40 o
  -7  12   4       10.35       10.59      7.12 o
  -6  12   4        0.03       -0.70      2.67 o
  -5  12   4      248.61      224.08     20.44 o
  -4  12   4       35.00       41.50      5.40 o
  -3  12   4      200.15      172.28     11.29 o
  -2  12   4      480.96      495.54     18.67 o
  -1  12   4       27.27       26.32      4.55 o
   0  12   4       99.79      127.83      8.43 o
   1  12   4      106.94      110.54      7.39 o
   2  12   4       21.59       18.47      2.93 o
   3  12   4       60.75       47.08      5.89 o
   4  12   4       31.10       58.43      6.96 o
   5  12   4        3.14        3.93      3.83 o
   6  12   4       14.04       29.59      8.99 o
   7  12   4        2.76        4.62      6.04 o
   8  12   4       10.49       11.69     11.38 o
  -7  13   4       14.12       13.76      6.30 o
  -6  13   4       30.21       35.19      6.69 o
  -5  13   4       30.83       32.92      5.25 o
  -4  13   4       76.45       78.24     20.18 o
  -3  13   4       64.16       82.96      7.58 o
  -2  13   4      129.03      159.57     13.92 o
  -1  13   4      785.68      750.24     37.19 o
   0  13   4        9.61        8.51      3.86 o
   1  13   4      922.10      858.38     37.94 o
   2  13   4       22.32       29.75      4.00 o
   3  13   4      158.89      155.89      9.23 o
   4  13   4       57.27       54.63     10.51 o
   5  13   4       91.20      107.14     16.26 o
   6  13   4      155.58      163.39     12.91 o
   7  13   4       69.90       65.08     11.93 o
   8  13   4        0.42       -3.51     11.40 o
  -7  14   4       21.00       11.42      6.75 o
  -6  14   4      307.65      334.90     19.00 o
  -5  14   4       17.10       31.73      8.12 o
  -4  14   4        0.29        1.03      3.56 o
  -3  14   4        3.17        4.49      3.98 o
  -2  14   4      119.92      125.24     11.59 o
  -1  14   4      418.54      439.67     27.85 o
   0  14   4      125.31      159.72      9.73 o
   1  14   4      727.57      715.60     32.18 o
   2  14   4       55.05       51.73      6.73 o
   3  14   4      475.19      439.00     20.88 o
   4  14   4       63.42       66.34      8.15 o
   5  14   4       32.18       35.18      6.32 o
   6  14   4       13.74       14.83      4.96 o
   7  14   4       33.78       20.75      8.46 o
  -6  15   4      412.50      454.03     24.66 o
  -5  15   4        1.71        8.34      4.76 o
  -4  15   4      233.38      257.94     25.97 o
  -3  15   4      395.84      398.99     37.27 o
  -2  15   4       57.18       52.06      7.98 o
  -1  15   4       60.57       61.40      8.14 o
   0  15   4        3.02        1.70      3.57 o
   1  15   4      144.56      163.90     10.35 o
   2  15   4       22.42       21.61      4.06 o
   3  15   4        0.02       -0.25      2.70 o
   4  15   4       21.43       13.94      5.41 o
   5  15   4      240.24      250.77     17.75 o
   6  15   4        5.17        1.26      4.41 o
   7  15   4        0.45       -1.52      6.74 o
  -5  16   4       47.10       73.82     13.07 o
  -4  16   4      389.60      437.08     40.50 o
  -3  16   4      144.79      154.95     20.08 o
  -2  16   4      149.77      142.03     23.65 o
  -1  16   4      351.56      378.55     29.67 o
   0  16   4      127.05      165.32     12.30 o
   1  16   4       39.78       49.04      6.73 o
   2  16   4        3.49        7.69      3.57 o
   3  16   4        2.00        3.45      3.49 o
   4  16   4       22.92       24.13      6.28 o
   5  16   4        4.78        6.82      5.38 o
   6  16   4        2.32        1.52      5.08 o
  -4  17   4       84.64       93.91     15.77 o
  -3  17   4       51.35       45.23     11.87 o
  -2  17   4      513.67      530.78     34.07 o
  -1  17   4       29.17       50.80      8.23 o
   0  17   4       62.52       82.88     16.67 o
   1  17   4       81.69       83.17     32.22 o
   2  17   4       28.27       31.18      5.17 o
   3  17   4      148.65      148.83      9.90 o
   4  17   4      144.08      192.07     20.39 o
   5  17   4       12.04        8.67      5.31 o
  -3  18   4       17.99       31.91     11.16 o
  -2  18   4      678.08      728.27     45.38 o
  -1  18   4        2.72        1.92      5.15 o
   0  18   4       33.80       34.90      9.83 o
   1  18   4       39.82       36.87     13.45 o
   2  18   4       20.02       18.22      6.49 o
   3  18   4       37.79       34.19      8.67 o
   4  18   4       31.58       19.40      8.54 o
  -1  19   4        1.13       -2.11      5.37 o
   0  19   4       46.24       53.57     11.99 o
   1  19   4      102.23      106.50     12.90 o
   2  19   4       19.65       24.46      6.76 o
   3  19   4        1.70        4.94      3.70 o
  -1 -17   5       43.35       32.82      7.96 o
   0 -17   5      129.45      134.57     18.75 o
  -4 -16   5       94.05       69.34     13.12 o
  -3 -16   5        1.47        1.41      3.18 o
  -2 -16   5        5.16        7.82      4.46 o
  -1 -16   5       49.67       34.82      7.48 o
   0 -16   5        0.75       -3.11      6.43 o
   1 -16   5      102.10       91.55     11.35 o
   2 -16   5       97.21       89.84     17.43 o
   3 -16   5        4.06        2.95      8.46 o
  -5 -15   5       15.71       13.32      5.86 o
  -4 -15   5       40.89       38.35      7.60 o
  -3 -15   5       28.46       28.28      4.35 o
  -2 -15   5      111.42      105.08      9.11 o
  -1 -15   5        8.84       10.00      6.30 o
   0 -15   5       38.87       58.61     12.01 o
   1 -15   5        0.11       -7.43      7.47 o
   2 -15   5       32.09       31.37     11.38 o
   3 -15   5       18.99       20.38      9.83 o
   4 -15   5        0.11        7.30      7.80 o
  -6 -14   5        6.34        6.23      6.95 o
  -5 -14   5        1.72        0.23      4.40 o
  -4 -14   5        2.37       -0.20      4.57 o
  -3 -14   5       65.24       57.42      5.50 o
  -2 -14   5      149.08      137.54      9.56 o
  -1 -14   5        7.03       13.16      4.14 o
   0 -14   5       15.45       10.21     15.64 o
   1 -14   5       54.20       39.88     10.95 o
   2 -14   5       24.39       17.51      8.59 o
   3 -14   5       14.20        2.74      7.98 o
   4 -14   5       14.94       12.28      8.09 o
   5 -14   5       53.80       26.73      9.37 o
  -7 -13   5        1.55       -0.53      6.12 o
  -6 -13   5       81.13       84.35      9.18 o
  -5 -13   5       71.92       66.41      9.29 o
  -4 -13   5       11.69       16.63      5.11 o
  -3 -13   5        3.98       12.06      3.20 o
  -2 -13   5        1.97        1.97      3.18 o
  -1 -13   5       12.47        8.33      3.54 o
   0 -13   5       68.24       50.39      8.78 o
   1 -13   5       45.43       43.65     10.66 o
   2 -13   5        0.53        8.86      5.23 o
   3 -13   5       95.73      109.63     16.38 o
   4 -13   5       15.83       14.64      7.55 o
   5 -13   5        3.05        8.59      6.93 o
   6 -13   5      117.08      124.47     10.46 o
  -7 -12   5       81.52       84.69     11.74 o
  -6 -12   5      156.51      154.21     11.78 o
  -5 -12   5       91.65       90.45     15.27 o
  -4 -12   5       45.90       32.60      9.72 o
  -3 -12   5        4.91        4.24      2.77 o
  -2 -12   5        0.00        5.83      3.07 o
  -1 -12   5        1.30       -4.07      3.89 o
   0 -12   5        6.06       12.75      3.68 o
   1 -12   5       41.08       35.82      5.22 o
   2 -12   5       11.59       14.67      7.59 o
   3 -12   5      244.94      269.10     27.76 o
   4 -12   5        4.44        5.68      4.56 o
   5 -12   5        3.64       15.81      4.77 o
   6 -12   5       49.49       53.74      7.71 o
  -8 -11   5       18.26       21.28      6.33 o
  -7 -11   5        5.09        9.31      4.85 o
  -6 -11   5      368.20      348.10     22.33 o
  -5 -11   5       13.19       14.49      4.47 o
  -4 -11   5       64.22       61.52      9.21 o
  -3 -11   5        8.50       19.27      3.17 o
  -2 -11   5       65.44       58.97      6.75 o
  -1 -11   5        1.60        3.61      3.49 o
   0 -11   5       89.29      101.38      6.16 o
   1 -11   5       20.00       17.11      3.63 o
   2 -11   5       16.69       15.48      5.14 o
   3 -11   5      128.60      105.20     10.34 o
   4 -11   5        0.27        3.21      3.29 o
   5 -11   5      108.97      117.40      9.51 o
   6 -11   5       89.02      116.36      9.19 o
   7 -11   5        0.04       13.43      6.76 o
  -8 -10   5        3.43        6.66      7.35 o
  -7 -10   5       83.47       74.58      8.82 o
  -6 -10   5      231.74      199.34     11.60 o
  -5 -10   5       11.91        9.21      3.36 o
  -4 -10   5      298.36      300.42     17.79 o
  -3 -10   5       17.72       23.73      3.11 o
  -2 -10   5       11.84       11.13      4.14 o
  -1 -10   5        3.16        2.06      4.11 o
   0 -10   5      118.60      120.36      6.60 o
   1 -10   5      307.66      290.74     12.88 o
   2 -10   5        0.15        2.18      2.25 o
   3 -10   5       97.66       95.42      8.00 o
   4 -10   5       39.47       39.43      5.44 o
   5 -10   5       23.49       21.91      4.51 o
   6 -10   5       64.92       78.08      7.79 o
   7 -10   5      193.03      212.12     18.41 o
  -8  -9   5        0.07        4.99      4.78 o
  -7  -9   5       10.46        5.70      4.35 o
  -6  -9   5       23.90       12.15      5.95 o
  -5  -9   5      141.90      140.77      9.14 o
  -4  -9   5      930.19      862.97     38.87 o
  -3  -9   5        0.21        7.21      2.07 o
  -2  -9   5       11.89       11.45      2.58 o
  -1  -9   5      399.07      349.03     19.69 o
   0  -9   5       16.66       17.52      2.80 o
   1  -9   5        7.30        9.32      2.09 o
   2  -9   5        0.45        3.20      2.01 o
   3  -9   5       76.31       57.72      9.10 o
   4  -9   5       34.23       26.16      4.57 o
   5  -9   5       11.80       10.85      4.32 o
   6  -9   5       14.48       31.35      8.51 o
   7  -9   5       49.54       43.12     11.54 o
   8  -9   5      199.16      231.06     28.55 o
  -9  -8   5        0.40        0.02      4.36 o
  -8  -8   5       26.58       15.98      5.11 o
  -7  -8   5        0.11        5.07      4.07 o
  -6  -8   5       10.86        6.94      3.85 o
  -5  -8   5      109.97       96.19      7.02 o
  -4  -8   5      629.00      602.35     27.68 o
  -3  -8   5        2.86        1.60      1.65 o
  -2  -8   5      685.76      711.58     32.78 o
  -1  -8   5      706.99      642.89     23.32 o
   0  -8   5        4.41        3.11      1.51 o
   1  -8   5       34.13       48.10      2.93 o
   2  -8   5      159.48      164.83      8.18 o
   3  -8   5      352.81      318.19     17.46 o
   4  -8   5        8.39       42.21     15.52 o
   5  -8   5      118.47      123.04     10.56 o
   6  -8   5        0.04        6.64      7.01 o
   7  -8   5       49.59       61.99     13.07 o
   8  -8   5       24.59       24.70     10.12 o
  -9  -7   5       49.33       45.83      6.56 o
  -8  -7   5       85.93       96.13     12.94 o
  -7  -7   5      164.76      189.64     13.25 o
  -6  -7   5        0.10        4.28      3.28 o
  -5  -7   5       20.10       15.12      3.02 o
  -4  -7   5       43.19       50.45      5.36 o
  -3  -7   5        0.44        4.61      1.32 o
  -2  -7   5     2198.12     2141.65     94.25 o
  -1  -7   5        1.35        1.86      1.53 o
   0  -7   5       10.69        8.08      2.09 o
   1  -7   5      195.06      201.65      6.84 o
   2  -7   5      108.21      219.14      8.35 o
   3  -7   5      201.75      187.99      9.23 o
   4  -7   5        1.72       18.83      4.04 o
   5  -7   5      208.33      218.16     15.33 o
   6  -7   5        9.81       21.70      7.80 o
   7  -7   5       94.18      112.50     16.93 o
   8  -7   5        0.47       -0.45      7.26 o
   9  -7   5        2.65        1.66      8.05 o
  -9  -6   5        5.84       13.45      4.62 o
  -8  -6   5        0.34       -0.34      3.42 o
  -7  -6   5       48.05       56.58     10.04 o
  -6  -6   5      114.42       99.45      8.24 o
  -5  -6   5       69.66       76.95      5.40 o
  -4  -6   5      129.55      120.46      6.69 o
  -3  -6   5       62.36       60.31      4.58 o
  -2  -6   5      891.61      856.30     34.72 o
  -1  -6   5        0.60        1.20      1.18 o
   0  -6   5      175.00      194.03      6.45 o
   1  -6   5       69.37       74.32      3.85 o
   2  -6   5      333.99      448.55     15.33 o
   3  -6   5        0.22        1.44      1.56 o
   4  -6   5        1.04        1.31      2.20 o
   5  -6   5        7.50        8.93      4.55 o
   6  -6   5      119.40      112.33     15.48 o
   7  -6   5       34.23       45.85     10.61 o
   8  -6   5       49.29       41.00     10.66 o
   9  -6   5       12.36       25.23      9.54 o
  -9  -5   5      136.10      119.22      9.69 o
  -8  -5   5       14.80       17.52      4.13 o
  -7  -5   5       18.79       27.66      6.63 o
  -6  -5   5       53.56       48.97      4.82 o
  -5  -5   5       36.77       49.06      4.68 o
  -4  -5   5       11.46       14.27      2.30 o
  -3  -5   5        0.08        7.45      2.04 o
  -2  -5   5      168.36      149.69      7.25 o
  -1  -5   5      277.43      272.81      9.75 o
   0  -5   5     1741.82     1876.89     53.41 o
   1  -5   5     1274.49     1268.49     38.97 o
   2  -5   5       13.76       19.88      1.89 o
   3  -5   5      269.61      249.59     12.09 o
   4  -5   5        2.10        1.71      1.85 o
   5  -5   5      133.71      141.58     10.01 o
   6  -5   5      228.50      223.99     23.36 o
   7  -5   5      307.56      268.36     27.43 o
   8  -5   5       16.82        7.47      6.72 o
   9  -5   5       48.14       35.44     10.37 o
  -9  -4   5        0.87        2.04      8.12 o
  -8  -4   5        0.27        6.81      3.31 o
  -7  -4   5      729.50      717.36     33.36 o
  -6  -4   5      149.73      146.79      8.92 o
  -5  -4   5        8.44        9.56      2.46 o
  -4  -4   5      151.16      145.65      6.59 o
  -3  -4   5      139.00      161.44      6.70 o
  -2  -4   5       71.54       67.64      3.46 o
  -1  -4   5        0.03        5.81      1.88 o
   0  -4   5       34.18       40.98      2.53 o
   1  -4   5     1602.28     1663.68     54.17 o
   2  -4   5      170.64      188.41      7.65 o
   3  -4   5      261.68      292.71     13.75 o
   4  -4   5        3.08        2.14      1.62 o
   5  -4   5      335.72      309.80     22.41 o
   6  -4   5       43.12       41.79      9.01 o
   7  -4   5      155.72      163.33     19.09 o
   8  -4   5      209.26      218.15     23.41 o
   9  -4   5      278.19      245.12     26.97 o
  -8  -3   5       23.20       23.38      4.02 o
  -7  -3   5       12.12       32.59      4.39 o
  -6  -3   5        7.75        3.98      2.26 o
  -5  -3   5      180.84      236.28     12.01 o
  -4  -3   5      388.75      365.28     14.04 o
  -3  -3   5      398.60      380.44     14.09 o
  -2  -3   5      215.41      215.48      8.26 o
  -1  -3   5      791.21      774.74     23.91 o
   0  -3   5       13.21       13.25      1.65 o
   1  -3   5        9.82       19.02      1.78 o
   2  -3   5      326.84      317.39     12.04 o
   3  -3   5      148.06      155.60      7.85 o
   4  -3   5       16.22       28.24      2.36 o
   5  -3   5      111.04      120.96      8.68 o
   6  -3   5        9.65       11.39      4.07 o
   7  -3   5       81.28       76.06     11.54 o
   8  -3   5       24.36       13.27      6.72 o
   9  -3   5       21.15       23.41      8.00 o
  -8  -2   5      238.14      244.68     14.64 o
  -7  -2   5       91.57       94.29      7.21 o
  -6  -2   5        0.84        0.32      1.99 o
  -5  -2   5        6.94       21.08      3.90 o
  -4  -2   5       97.49      127.49      8.14 o
  -3  -2   5      176.52      187.79      6.31 o
  -2  -2   5      266.11      270.34     10.90 o
  -1  -2   5      329.25      320.61     10.79 o
   0  -2   5      234.12      255.06      9.84 o
   1  -2   5        7.91        5.24      1.32 o
   2  -2   5      286.33      294.04     12.24 o
   3  -2   5      461.64      419.36     18.73 o
   4  -2   5      480.24      532.51     23.43 o
   5  -2   5     1514.41     1464.54     75.52 o
   6  -2   5       10.41       17.28      3.41 o
   7  -2   5       10.23       30.33      7.47 o
   8  -2   5       46.32       35.98      8.43 o
   9  -2   5       38.63       24.40      7.76 o
  10  -2   5       73.05       74.86     12.74 o
  -8  -1   5      391.10      389.00     34.16 o
  -7  -1   5       52.84       43.75      4.51 o
  -6  -1   5       17.20       26.73      3.18 o
  -5  -1   5       28.29       28.01      2.51 o
  -4  -1   5       59.12       85.92      5.18 o
  -3  -1   5     3243.09     3178.86    123.22 o
  -2  -1   5       27.39       34.93      3.57 o
  -1  -1   5      450.65      439.93     17.41 o
   0  -1   5      486.70      464.23     21.51 o
   1  -1   5     1176.52     1111.91     49.75 o
   2  -1   5        1.23       30.23      2.56 o
   3  -1   5        6.28       10.88      3.11 o
   4  -1   5     1135.60     1205.90     62.11 o
   5  -1   5      385.20      360.43     19.26 o
   6  -1   5       20.25       28.34      5.11 o
   7  -1   5      355.56      382.23     26.07 o
   8  -1   5        2.82        0.63      4.77 o
   9  -1   5        7.04       14.06      6.47 o
  10  -1   5       35.42       46.48      9.67 o
 -10   0   5        3.14        4.53      4.44 o
  -9   0   5        1.47        9.25      4.44 o
  -8   0   5      483.37      487.13     42.40 o
  -7   0   5        4.11       10.25      4.38 o
  -6   0   5       87.07       95.26      6.48 o
  -5   0   5        0.16       10.82      2.53 o
  -4   0   5      189.98      208.33     10.26 o
  -3   0   5     2293.09     2298.67     89.28 o
  -2   0   5     2390.71     2223.06     66.68 o
  -1   0   5     1864.21     1753.98     66.55 o
   0   0   5     1370.56     1269.61     68.09 o
   1   0   5     3913.70     3701.68    162.95 o
   2   0   5      383.70      432.85     19.26 o
   3   0   5        4.98       29.57      3.08 o
   4   0   5     1020.84      998.25     61.72 o
   5   0   5       21.83       13.26      3.69 o
   6   0   5      260.42      283.75     15.46 o
   7   0   5       18.90       22.80      5.81 o
   8   0   5       17.60       16.31      5.93 o
   9   0   5       50.37       41.75      8.43 o
  10   0   5        8.43       20.67      7.38 o
 -10   1   5       17.46       17.51      5.77 o
  -9   1   5       48.05       59.26      8.17 o
  -8   1   5       92.58      117.10     12.32 o
  -7   1   5      147.44      143.62     14.11 o
  -6   1   5     1664.19     1632.03     71.82 o
  -5   1   5      425.19      451.33     18.47 o
  -4   1   5      126.04      130.27      8.78 o
  -3   1   5       61.58       71.61      3.63 o
  -2   1   5     1222.30     1193.13     36.03 o
  -1   1   5        0.14        2.58      1.10 o
   0   1   5       57.33       47.17      5.37 o
   1   1   5       55.37       56.02      3.10 o
   2   1   5        3.53      184.71      7.83 o
   3   1   5       10.74        6.56      4.32 o
   4   1   5       27.44       26.11      3.20 o
   5   1   5      189.11      201.34     11.38 o
   6   1   5     1440.55     1482.54     90.72 o
   7   1   5       57.78       66.47      7.63 o
   8   1   5       11.38        6.38      7.55 o
   9   1   5       16.17       15.40      6.06 o
  10   1   5       28.61       16.06      6.85 o
 -10   2   5       13.58        7.30      5.61 o
  -9   2   5       94.38       92.62     11.33 o
  -8   2   5        0.98        6.51      4.19 o
  -7   2   5        6.95        6.01      3.95 o
  -6   2   5      658.39      722.52     38.14 o
  -5   2   5       33.89       42.13      3.62 o
  -4   2   5      171.89      174.78      8.89 o
  -3   2   5       82.48      192.41      8.80 o
  -2   2   5      320.41      364.96     12.15 o
  -1   2   5     1372.01     1242.32     43.28 o
   0   2   5      512.64      505.31     27.65 o
   1   2   5      521.13      450.51     17.06 o
   2   2   5     2867.60     2726.37    106.38 o
   3   2   5      419.22      399.09     32.43 o
   4   2   5        9.89        9.52      2.29 o
   5   2   5      195.78      208.04     11.64 o
   6   2   5      616.92      614.03     39.47 o
   7   2   5       67.49       66.76      8.09 o
   8   2   5      261.44      291.89     21.48 o
   9   2   5       52.69       64.53      9.67 o
  10   2   5        2.81        3.57      5.23 o
 -10   3   5       28.37       29.88      4.88 o
  -9   3   5        5.62       10.21      5.61 o
  -8   3   5       15.65       32.91      6.72 o
  -7   3   5      147.84      128.69     13.90 o
  -6   3   5       84.50       82.50      9.80 o
  -5   3   5       83.52       62.15      4.43 o
  -4   3   5     1316.90     1323.33     51.25 o
  -3   3   5        3.26       45.32      5.14 o
  -2   3   5       68.81       74.54      3.21 o
  -1   3   5     3372.86     3196.08    103.79 o
   0   3   5     1287.40     1206.40     44.97 o
   1   3   5     1683.16     1631.84     60.46 o
   2   3   5      867.96      795.62     31.53 o
   3   3   5     3786.95     3687.39    221.95 o
   4   3   5      242.35      265.29     12.17 o
   5   3   5        0.97        2.49      2.64 o
   6   3   5       42.06       50.04      9.94 o
   7   3   5        7.39       13.22      3.99 o
   8   3   5      497.04      494.94     33.20 o
   9   3   5       54.39       45.48      6.83 o
  10   3   5        4.06        7.43      5.32 o
 -10   4   5       26.62       25.37      5.09 o
  -9   4   5       36.28       45.74      5.65 o
  -8   4   5       26.01       23.45      6.47 o
  -7   4   5      209.11      185.99     18.67 o
  -6   4   5       44.35       33.03      6.47 o
  -5   4   5      966.32      915.79     46.56 o
  -4   4   5      928.15      984.78     38.35 o
  -3   4   5      244.80      243.53      9.87 o
  -2   4   5       85.70      103.08      4.36 o
  -1   4   5      145.14      148.45      6.29 o
   0   4   5        1.31        0.10      1.62 o
   1   4   5        5.97        4.18      1.42 o
   2   4   5      511.56      520.49     18.87 o
   3   4   5     1532.74     1525.58     74.61 o
   4   4   5       25.08       35.04      2.97 o
   5   4   5       28.21       35.57      4.94 o
   6   4   5        9.52       20.46      4.37 o
   7   4   5       12.19       11.37      3.89 o
   8   4   5      323.13      281.55     20.74 o
   9   4   5        4.02       10.81      5.90 o
  10   4   5       52.65       56.35      9.08 o
 -10   5   5       96.27      108.92     10.05 o
  -9   5   5        0.04        7.48      4.00 o
  -8   5   5       24.88       29.01      4.75 o
  -7   5   5       15.55       50.11      6.12 o
  -6   5   5        2.35        3.65      2.40 o
  -5   5   5      804.51      753.22     38.73 o
  -4   5   5       96.54      122.58      6.80 o
  -3   5   5      218.34      226.86      9.56 o
  -2   5   5      446.09      451.06     16.52 o
  -1   5   5        0.00        1.20      1.25 o
   0   5   5       71.25       75.13      3.11 o
   1   5   5      544.27      531.09     18.23 o
   2   5   5        8.43       28.59      2.19 o
   3   5   5       60.26       61.81      6.43 o
   4   5   5      261.27      221.62     12.18 o
   5   5   5      125.30      181.83     14.50 o
   6   5   5        8.84       14.43      3.96 o
   7   5   5      167.43      157.95     13.05 o
   8   5   5       94.36      109.35     16.38 o
   9   5   5      114.93      128.81     19.26 o
  10   5   5      185.09      178.73     18.09 o
  -9   6   5       17.37       23.40      5.08 o
  -8   6   5       71.95       60.56      6.92 o
  -7   6   5      258.98      246.94     16.76 o
  -6   6   5       47.57       58.67      7.14 o
  -5   6   5       75.96       75.79      8.37 o
  -4   6   5        0.11        3.55      1.28 o
  -3   6   5      405.68      436.00     17.77 o
  -2   6   5       21.91       21.70      2.60 o
  -1   6   5      130.15      134.30      4.85 o
   0   6   5       39.22       41.99      2.70 o
   1   6   5      403.65      406.91     13.16 o
   2   6   5      131.82      149.56      7.52 o
   3   6   5      456.59      443.72     20.84 o
   4   6   5      382.99      343.48     18.15 o
   5   6   5       56.00       77.43      5.45 o
   6   6   5      154.49      124.47     11.13 o
   7   6   5      446.74      399.82     27.60 o
   8   6   5        1.94        1.64      3.80 o
   9   6   5      194.24      184.53     15.46 o
  10   6   5      156.23      147.95     16.41 o
  -9   7   5      277.58      234.49     17.07 o
  -8   7   5      146.51      155.05     13.68 o
  -7   7   5        1.01       -0.22      3.20 o
  -6   7   5        5.94       -0.67      2.69 o
  -5   7   5      339.79      334.38     18.65 o
  -4   7   5        3.56        8.15      1.97 o
  -3   7   5      188.04      179.05      8.17 o
  -2   7   5      169.36      150.16      6.33 o
  -1   7   5     1700.45     1731.75     49.51 o
   0   7   5      848.98      945.10     29.19 o
   1   7   5       97.55      138.60     12.84 o
   2   7   5      370.32      364.92     16.70 o
   3   7   5        6.89       11.65      1.87 o
   4   7   5       41.26       42.69      4.40 o
   5   7   5        0.05        2.18      2.41 o
   6   7   5      103.57      124.58     19.96 o
   7   7   5      359.62      353.42     25.35 o
   8   7   5        3.88        0.76      3.76 o
   9   7   5      116.89      129.77     12.53 o
  10   7   5       23.82       24.73      6.33 o
  -9   8   5        4.00        3.62     12.10 o
  -8   8   5        5.20        9.58      8.34 o
  -7   8   5      386.02      377.69     24.90 o
  -6   8   5      353.94      309.40     20.80 o
  -5   8   5        0.15        1.53      2.77 o
  -4   8   5       24.11       30.90      3.88 o
  -3   8   5      168.49      164.11      7.83 o
  -2   8   5      228.09      247.52      7.81 o
  -1   8   5      409.82      400.39     13.07 o
   0   8   5      993.05     1094.88     33.56 o
   1   8   5       79.42       92.35      4.11 o
   2   8   5       34.37       47.35      5.42 o
   3   8   5       45.23       47.49      2.84 o
   4   8   5      114.12      116.97      8.17 o
   5   8   5      124.88      134.97     11.47 o
   6   8   5       79.83       83.75     16.43 o
   7   8   5        8.01       18.51      4.94 o
   8   8   5        0.80        6.13      4.48 o
   9   8   5       23.99       12.41      5.90 o
  -9   9   5        1.10        3.58      5.04 o
  -8   9   5        1.20        6.16      4.47 o
  -7   9   5       87.53      100.60     19.19 o
  -6   9   5        1.07       -3.31      3.16 o
  -5   9   5       31.21       37.73      4.11 o
  -4   9   5        3.69        0.88      2.80 o
  -3   9   5      209.17      177.11      8.53 o
  -2   9   5       77.05      186.38     11.71 o
  -1   9   5       96.46       90.29      3.88 o
   0   9   5        9.69       14.46      2.11 o
   1   9   5       56.48       66.74      3.76 o
   2   9   5     1794.44     1738.84     74.65 o
   3   9   5       19.29       15.20      2.01 o
   4   9   5        8.07        7.52      3.64 o
   5   9   5        8.63        7.16      2.59 o
   6   9   5       61.10       35.10     11.40 o
   7   9   5      113.21      154.41     25.23 o
   8   9   5       50.54       50.83      7.82 o
   9   9   5        0.11        6.43      5.34 o
  -8  10   5        0.33        3.80      8.78 o
  -7  10   5        0.29        6.39      4.27 o
  -6  10   5        0.13       -0.40      3.64 o
  -5  10   5      131.23      131.63     11.81 o
  -4  10   5        2.44       26.84      5.55 o
  -3  10   5        3.65        9.99      3.02 o
  -2  10   5      277.20      305.95     11.96 o
  -1  10   5       85.30       96.43      4.30 o
   0  10   5        0.22       -1.23      1.25 o
   1  10   5      113.99      113.63      5.70 o
   2  10   5     1890.77     1865.31     80.34 o
   3  10   5        5.75        6.05      2.53 o
   4  10   5      219.71      202.75     36.08 o
   5  10   5       89.21       92.04     15.21 o
   6  10   5        6.60        1.29      6.64 o
   7  10   5       83.27       77.23     17.75 o
   8  10   5       82.44       76.33      9.97 o
   9  10   5       64.91       70.52      8.34 o
  -8  11   5      149.15      135.90     22.86 o
  -7  11   5       33.87       36.02      6.90 o
  -6  11   5        4.05        5.11      4.17 o
  -5  11   5       73.15       60.29      5.89 o
  -4  11   5        7.34       35.72      4.58 o
  -3  11   5      192.14      196.78     10.72 o
  -2  11   5       56.51       56.72      6.78 o
  -1  11   5       24.10       36.17      2.52 o
   0  11   5        9.15        6.30      1.78 o
   1  11   5      784.06      731.13     28.86 o
   2  11   5      114.51      130.44      8.02 o
   3  11   5       10.16       13.85      3.46 o
   4  11   5      977.74      906.73     57.51 o
   5  11   5      101.80       91.48     10.22 o
   6  11   5        2.46       -2.99      7.72 o
   7  11   5        4.85        9.17      8.38 o
   8  11   5        3.28       13.70     11.58 o
   9  11   5       22.14       24.83      6.10 o
  -8  12   5      299.24      315.27     23.26 o
  -7  12   5       94.15       86.63     13.18 o
  -6  12   5        0.03        2.12      4.26 o
  -5  12   5        6.15       11.21      6.82 o
  -4  12   5        0.80        7.75      3.54 o
  -3  12   5       16.64       14.49      3.52 o
  -2  12   5        4.78       10.47      2.51 o
  -1  12   5      124.92      108.54      6.48 o
   0  12   5        1.79        3.48      2.18 o
   1  12   5       73.26       82.42      6.24 o
   2  12   5       28.18       25.93      3.64 o
   3  12   5       21.81       19.54      3.23 o
   4  12   5      705.01      633.50     41.87 o
   5  12   5       55.45       54.14     18.66 o
   6  12   5      112.28      102.03     10.92 o
   7  12   5       92.70       66.36     18.14 o
   8  12   5        0.59        1.06      7.23 o
  -7  13   5       57.76       76.38     18.05 o
  -6  13   5      137.11      138.45     11.73 o
  -5  13   5        0.49        6.60      3.65 o
  -4  13   5       11.92       14.71      5.78 o
  -3  13   5      181.53      173.61     11.68 o
  -2  13   5        5.87       12.60      3.34 o
  -1  13   5      352.74      325.09     17.95 o
   0  13   5      205.85      211.44     10.03 o
   1  13   5        6.02       13.09      3.02 o
   2  13   5       14.17        7.29      2.85 o
   3  13   5       26.84       27.26      3.61 o
   4  13   5      136.73      137.25     39.26 o
   5  13   5       12.07        5.54      3.77 o
   6  13   5      346.05      294.38     18.97 o
   7  13   5       12.45        1.58     11.83 o
   8  13   5        7.66       -1.17      6.36 o
  -7  14   5        2.51       10.96      6.42 o
  -6  14   5       41.63       40.26      5.45 o
  -5  14   5       52.59       49.60      7.49 o
  -4  14   5        9.44        7.68      3.95 o
  -3  14   5      104.62       82.90      9.31 o
  -2  14   5      111.95      106.65     10.60 o
  -1  14   5       10.44       20.01     10.83 o
   0  14   5       64.20       59.18      6.69 o
   1  14   5        3.66        7.81      4.47 o
   2  14   5       20.10       16.45      4.23 o
   3  14   5        0.04        2.75      2.69 o
   4  14   5       88.02       70.64     12.04 o
   5  14   5       99.13      102.07     10.20 o
   6  14   5      284.81      281.09     18.66 o
   7  14   5       50.74       48.17     19.88 o
  -6  15   5       51.82       53.38      8.23 o
  -5  15   5       96.47      113.17     12.07 o
  -4  15   5        0.56        4.48      6.64 o
  -3  15   5      304.26      275.37     27.55 o
  -2  15   5        0.97        2.49      4.22 o
  -1  15   5       17.83       17.07      5.26 o
   0  15   5       18.31       13.59      7.23 o
   1  15   5        0.72       -0.82      2.73 o
   2  15   5        0.00        0.74      2.97 o
   3  15   5        0.37        6.60      4.19 o
   4  15   5        2.29       -1.72      3.77 o
   5  15   5        0.50        9.91      4.99 o
   6  15   5      146.00      121.73     11.48 o
   7  15   5       63.93       63.99     24.65 o
  -5  16   5       33.49       20.12      8.63 o
  -4  16   5       18.53       29.75      9.92 o
  -3  16   5        2.96        4.94      6.76 o
  -2  16   5       43.12       44.58     15.55 o
  -1  16   5      103.74       85.67     10.05 o
   0  16   5      116.85      118.92     15.36 o
   1  16   5       36.21       25.49      5.27 o
   2  16   5       47.45       41.44      5.33 o
   3  16   5       23.03       24.03      4.23 o
   4  16   5       13.17        1.14      4.77 o
   5  16   5       77.11       83.57      9.90 o
   6  16   5       17.89       15.45      5.63 o
  -4  17   5        0.02        8.29      8.17 o
  -3  17   5       21.79       25.28      9.92 o
  -2  17   5       13.77       11.33      6.11 o
  -1  17   5        3.18       -4.10      4.32 o
   0  17   5        1.16       -0.40      7.98 o
   1  17   5        0.07        2.15      4.88 o
   2  17   5      254.68      260.08     23.46 o
   3  17   5       48.67       34.40     10.54 o
   4  17   5        3.21        5.23      6.84 o
   5  17   5       17.25       23.00      6.56 o
  -3  18   5        3.63       -5.72      7.47 o
  -2  18   5      100.13      105.84     14.73 o
  -1  18   5        3.00        0.07      5.44 o
   0  18   5       26.50       16.60      7.88 o
   1  18   5       31.68       23.86     14.47 o
   2  18   5       22.25       23.21      7.47 o
   3  18   5       16.35       11.50      7.28 o
   4  18   5      119.71      144.34     13.98 o
  -2  19   5       18.48       21.98      6.91 o
  -1  19   5       30.22       21.85      7.18 o
   0  19   5       57.90       44.32     11.12 o
   1  19   5       56.23       67.99     15.00 o
   2  19   5       16.76       12.81      5.89 o
   3  19   5        0.15        2.39      4.12 o
  -3 -16   6      195.56      182.28     11.34 o
  -2 -16   6       36.00       22.99      7.06 o
  -1 -16   6      102.26      133.28     12.02 o
   0 -16   6      160.42      172.87     21.20 o
   1 -16   6       30.71       31.45     12.08 o
   2 -16   6       51.81       66.40     15.69 o
  -4 -15   6       17.93       19.61      6.51 o
  -3 -15   6      150.92      130.35     10.63 o
  -2 -15   6       20.87       14.03      4.14 o
  -1 -15   6        0.50        6.73      6.64 o
   0 -15   6       19.94       32.43     15.08 o
   1 -15   6      361.85      366.25     36.31 o
   2 -15   6        1.27       22.74     10.54 o
   3 -15   6       34.22       52.41     13.16 o
  -5 -14   6       32.38       33.78      7.04 o
  -4 -14   6       99.27      122.04     11.75 o
  -3 -14   6       16.18       12.19      3.54 o
  -2 -14   6        0.43        3.46      4.48 o
  -1 -14   6       44.34       44.03      6.05 o
   0 -14   6       19.16       23.73      7.82 o
   1 -14   6       12.22       -3.28      6.40 o
   2 -14   6      349.88      355.28     25.12 o
   3 -14   6      154.34      121.46     18.21 o
   4 -14   6      135.09      182.01     22.37 o
  -6 -13   6       10.70       19.42      5.72 o
  -5 -13   6        7.31       19.50      5.68 o
  -4 -13   6        2.65       15.75      8.52 o
  -3 -13   6      114.21      122.45      8.36 o
  -2 -13   6      180.02      177.22     11.09 o
  -1 -13   6        1.04        0.14      2.97 o
   0 -13   6      145.24      153.86     15.73 o
   1 -13   6      148.74      182.67     12.81 o
   2 -13   6       17.15       12.22      6.25 o
   3 -13   6       14.35       20.41      9.13 o
   4 -13   6      450.11      487.68     44.16 o
   5 -13   6        1.94        4.85      6.40 o
  -7 -12   6       16.75       27.16      7.99 o
  -6 -12   6       13.71       13.60      5.16 o
  -5 -12   6       24.86       18.05      5.38 o
  -4 -12   6      126.66      144.55     12.05 o
  -3 -12   6       32.55       40.90      6.08 o
  -2 -12   6       36.77       30.81      5.88 o
  -1 -12   6        0.85        6.84      3.64 o
   0 -12   6       28.64       48.35      9.71 o
   1 -12   6      330.00      326.97     21.40 o
   2 -12   6      336.99      353.05     23.72 o
   3 -12   6      389.46      395.71     36.73 o
   4 -12   6      180.82      245.29     25.81 o
   5 -12   6      101.04      137.82     12.94 o
   6 -12   6      281.27      326.47     19.26 o
  -7 -11   6       21.30       17.44      7.07 o
  -6 -11   6        6.96       10.99      9.35 o
  -5 -11   6        5.67        3.25      3.95 o
  -4 -11   6       12.76       21.51      4.89 o
  -3 -11   6       94.40      100.77      6.88 o
  -2 -11   6       40.98       60.43     10.53 o
  -1 -11   6      108.70      123.71     12.43 o
   0 -11   6      128.75      149.59      7.81 o
   1 -11   6       29.24       29.21      4.52 o
   2 -11   6      101.71       86.41      7.82 o
   3 -11   6      147.27      185.37     21.09 o
   4 -11   6        9.48        7.85      3.97 o
   5 -11   6       16.35        8.98      4.68 o
   6 -11   6      148.24      179.28     23.04 o
   7 -11   6      339.66      399.54     29.30 o
  -8 -10   6      121.52      145.63     15.14 o
  -7 -10   6       16.48       24.91      9.98 o
  -6 -10   6       48.57       54.90      9.37 o
  -5 -10   6      111.15      126.95     11.84 o
  -4 -10   6       80.24       89.17      8.97 o
  -3 -10   6       10.23        9.89      2.61 o
  -2 -10   6      624.43      578.69     26.07 o
  -1 -10   6       40.64       34.82      5.70 o
   0 -10   6       82.00       80.69      5.35 o
   1 -10   6       11.68        7.20      2.77 o
   2 -10   6      214.78      192.59     12.19 o
   3 -10   6       67.53       50.16      7.73 o
   4 -10   6       38.11       38.47      5.49 o
   5 -10   6       35.78       30.09      6.62 o
   6 -10   6       41.27       52.64      5.99 o
   7 -10   6       14.79       17.13      6.74 o
  -8  -9   6       44.37       47.83     21.91 o
  -7  -9   6        8.38        9.85      7.91 o
  -6  -9   6        1.23        4.25      3.05 o
  -5  -9   6      132.86      127.95     15.72 o
  -4  -9   6       55.29       60.92      6.67 o
  -3  -9   6        0.51        3.95      1.99 o
  -2  -9   6     1224.56     1218.05     55.08 o
  -1  -9   6      109.37      122.32      7.97 o
   0  -9   6      793.04      795.38     28.35 o
   1  -9   6        8.73        3.34      2.89 o
   2  -9   6      259.17      206.34      9.05 o
   3  -9   6        3.37        7.19      2.71 o
   4  -9   6      227.46      229.92     13.90 o
   5  -9   6       39.14       40.22      8.41 o
   6  -9   6       74.39       78.99      8.00 o
   7  -9   6      169.06      215.70     26.86 o
   8  -9   6       32.21       17.89     10.42 o
  -9  -8   6       44.34       63.18      9.33 o
  -8  -8   6       63.32       82.40      8.85 o
  -7  -8   6       49.26       42.88      6.43 o
  -6  -8   6       15.06        9.51      3.84 o
  -5  -8   6      145.58      164.98     11.18 o
  -4  -8   6      104.21      114.98     13.25 o
  -3  -8   6       18.29       20.58      2.71 o
  -2  -8   6      489.51      498.46     23.62 o
  -1  -8   6       45.68       59.04      4.23 o
   0  -8   6       14.57       13.02      2.44 o
   1  -8   6       18.94       23.24      2.42 o
   2  -8   6       27.28       34.03      3.22 o
   3  -8   6        1.14        2.74      2.71 o
   4  -8   6      662.56      547.88     34.51 o
   5  -8   6       18.09       27.80      5.20 o
   6  -8   6       13.03       20.45      6.97 o
   7  -8   6       43.46       45.23     12.03 o
   8  -8   6        7.20        1.08      8.05 o
  -9  -7   6       95.77       94.82     17.12 o
  -8  -7   6        5.19       11.81     12.00 o
  -7  -7   6       14.99       20.26      7.87 o
  -6  -7   6       15.64       14.49      4.15 o
  -5  -7   6     1286.55     1162.13     50.93 o
  -4  -7   6      211.60      238.39     14.18 o
  -3  -7   6      197.53      194.74      8.68 o
  -2  -7   6      613.79      630.62     29.08 o
  -1  -7   6      369.06      341.33     12.20 o
   0  -7   6       22.52       18.70      2.00 o
   1  -7   6       70.29       62.68      3.64 o
   2  -7   6       30.52       30.44      2.83 o
   3  -7   6      279.32      296.90     14.60 o
   4  -7   6        7.88       25.43      4.02 o
   5  -7   6       92.55       95.59      8.75 o
   6  -7   6       64.59       66.60     13.16 o
   7  -7   6       24.49       20.33      9.13 o
   8  -7   6        4.64       24.11      9.67 o
  -9  -6   6       32.28       38.04     11.08 o
  -8  -6   6      125.00      138.00     10.93 o
  -7  -6   6        8.00        7.51      6.39 o
  -6  -6   6        8.73        4.07      3.18 o
  -5  -6   6        0.53        2.43      2.16 o
  -4  -6   6      577.82      590.39     26.95 o
  -3  -6   6      155.13      139.05      5.97 o
  -2  -6   6     2585.42     2419.21     85.40 o
  -1  -6   6      186.71      234.12     12.32 o
   0  -6   6      481.24      607.42     18.04 o
   1  -6   6     1173.25     1236.62     37.69 o
   2  -6   6       64.43       61.75      6.20 o
   3  -6   6        8.03        9.01      2.23 o
   4  -6   6      861.74      771.94     38.75 o
   6  -6   6       61.69       35.60      9.67 o
   7  -6   6      122.02      157.19     20.58 o
   8  -6   6        0.49       -8.84      6.93 o
   9  -6   6       37.76       24.11      9.37 o
  -9  -5   6        2.27        6.96      7.07 o
  -8  -5   6      266.99      260.98     31.06 o
  -7  -5   6       27.59       32.11     10.69 o
  -6  -5   6      200.17      211.75     13.68 o
  -5  -5   6       95.57       80.72      6.74 o
  -4  -5   6      139.55      144.11      8.20 o
  -3  -5   6       13.44       12.00      3.21 o
  -2  -5   6       71.62       77.71      4.11 o
  -1  -5   6      331.29      296.55      9.96 o
   0  -5   6     1460.66     1811.59     51.75 o
   1  -5   6      483.84      492.73     15.85 o
   2  -5   6      351.58      421.19     13.72 o
   3  -5   6      168.83      162.30      7.05 o
   4  -5   6      681.10      657.26     33.10 o
   5  -5   6        1.82       -1.46      2.60 o
   6  -5   6       20.20       25.73      8.17 o
   7  -5   6       12.54        3.65      6.01 o
   8  -5   6       63.01       40.54     10.91 o
   9  -5   6       50.98       42.40     11.83 o
  -9  -4   6        0.89       12.50      4.51 o
  -8  -4   6       58.20       52.43      7.86 o
  -7  -4   6        7.64        9.51      3.36 o
  -6  -4   6       71.83       60.77      6.53 o
  -5  -4   6      205.41      204.53     10.34 o
  -4  -4   6      201.69      226.11     11.23 o
  -3  -4   6       23.20       28.32      2.70 o
  -2  -4   6     1290.61     1254.34     44.51 o
  -1  -4   6      138.27      148.22      5.64 o
   0  -4   6      263.30      375.97     12.25 o
   1  -4   6      582.40      606.62     19.13 o
   2  -4   6     1314.04     1395.34     45.79 o
   3  -4   6      247.82      216.84     10.67 o
   4  -4   6        8.91        9.91      2.20 o
   5  -4   6       85.32       67.99     10.18 o
   6  -4   6      204.19      211.10     23.07 o
   7  -4   6       27.93       21.29      7.01 o
   8  -4   6      155.10      139.93     18.01 o
   9  -4   6        2.24        7.93      8.00 o
  -9  -3   6        5.22        5.68      4.44 o
  -8  -3   6       13.42        9.42      3.58 o
  -7  -3   6      247.90      247.22     14.96 o
  -6  -3   6      121.94      117.57      7.67 o
  -5  -3   6       10.33       77.46      8.82 o
  -4  -3   6       76.91       98.78      7.58 o
  -3  -3   6     1208.30     1192.81     51.91 o
  -2  -3   6      404.86      399.77     14.80 o
  -1  -3   6       24.50       44.72      4.61 o
   0  -3   6      186.69      188.23      6.93 o
   1  -3   6     4657.69     4997.64    160.53 o
   2  -3   6     1892.30     2170.18     77.16 o
   3  -3   6       19.54       20.31      2.55 o
   4  -3   6      614.78      575.13     25.63 o
   5  -3   6      115.88      115.97      8.44 o
   6  -3   6      111.18      120.02     14.08 o
   7  -3   6        7.56       13.82      6.72 o
   8  -3   6        0.17        1.91      5.48 o
   9  -3   6        0.95       -5.32      5.68 o
  -9  -2   6       10.08        7.55      4.27 o
  -8  -2   6      137.70      159.64     11.70 o
  -7  -2   6        4.98        7.05      2.92 o
  -6  -2   6      152.95      183.17     12.09 o
  -5  -2   6        0.70        6.32      2.11 o
  -4  -2   6       62.52       87.36     22.86 o
  -3  -2   6       80.23       73.12      4.00 o
  -2  -2   6     1011.46      957.20     31.63 o
  -1  -2   6     1354.88     1402.53     48.90 o
   0  -2   6     5998.12     6339.86    223.20 o
   1  -2   6     4304.13     4414.76    154.44 o
   2  -2   6     2152.89     2255.18     87.98 o
   3  -2   6      103.36      134.00      7.00 o
   4  -2   6     1042.66     1143.42     43.39 o
   5  -2   6     1000.11      937.30     48.97 o
   6  -2   6        2.66        2.00      3.64 o
   7  -2   6       74.34       65.23     10.91 o
   8  -2   6       88.77       98.43     13.82 o
   9  -2   6       11.07       12.16      6.72 o
  -9  -1   6       21.28       14.85      5.06 o
  -8  -1   6       37.76       43.32      6.64 o
  -7  -1   6      112.10      105.40      7.87 o
  -6  -1   6       40.62       32.92      3.63 o
  -5  -1   6       45.88       88.24      6.56 o
  -4  -1   6     1550.87     1674.33     65.53 o
  -3  -1   6      174.37      230.01      8.87 o
  -2  -1   6       19.08       48.20      2.75 o
  -1  -1   6      256.14      226.27      8.67 o
   0  -1   6      534.16      618.52     22.41 o
   1  -1   6      858.87      873.27     34.79 o
   2  -1   6      851.25      764.45     28.08 o
   3  -1   6      593.67      598.65     26.42 o
   4  -1   6     2910.12     3076.64    156.89 o
   5  -1   6       93.17      112.38     15.96 o
   6  -1   6      157.12      163.49     10.69 o
   7  -1   6      298.03      302.03     21.53 o
   8  -1   6      147.40      167.64     19.13 o
   9  -1   6        7.11       12.12      6.11 o
  10  -1   6       24.75       24.52      8.13 o
 -10   0   6       21.86       29.88      6.43 o
  -9   0   6       16.78       29.67      6.18 o
  -8   0   6      134.21      134.95     13.77 o
  -7   0   6        9.95        7.40      4.44 o
  -6   0   6      195.26      190.15     14.55 o
  -5   0   6        1.61       45.36      5.76 o
  -4   0   6      320.72      338.61     14.18 o
  -3   0   6        0.06        2.36      0.92 o
  -2   0   6     9025.96     9257.98    275.43 o
  -1   0   6      530.41      495.10     17.95 o
   0   0   6     7471.46     7633.44    268.52 o
   1   0   6     2079.16     2202.79     86.07 o
   2   0   6     1510.92     1514.76     65.04 o
   3   0   6      137.31      155.85      7.57 o
   4   0   6       91.91      186.62     14.55 o
   5   0   6      571.85      576.49     29.67 o
   6   0   6       15.02        9.04      3.68 o
   7   0   6       11.41        2.75      4.62 o
   8   0   6       90.52       74.86     11.45 o
   9   0   6       16.69       12.74      6.56 o
  10   0   6        3.08        6.80      6.35 o
 -10   1   6       96.70      132.12     14.73 o
  -9   1   6       43.17       46.26      7.59 o
  -8   1   6        0.09        7.09      3.98 o
  -7   1   6      174.74      171.73     12.98 o
  -6   1   6      261.22      216.87     12.04 o
  -5   1   6       84.64      113.22      8.22 o
  -4   1   6        7.29        3.44      2.47 o
  -3   1   6       93.88       92.11      3.88 o
  -2   1   6       75.58      114.11      4.11 o
  -1   1   6      477.17      471.93     16.75 o
   0   1   6     8410.07     8743.41    392.06 o
   1   1   6     1338.64     1390.36     55.74 o
   2   1   6     4517.32     4869.27    207.07 o
   3   1   6       11.76       19.40      1.74 o
   4   1   6      359.50      392.14     25.62 o
   5   1   6      577.80      508.09     26.30 o
   6   1   6       67.77       74.19      5.83 o
   7   1   6      238.40      237.59     17.85 o
   8   1   6       61.36       83.36     15.12 o
   9   1   6       21.88       15.89      6.64 o
  10   1   6       51.11       46.93      9.42 o
 -10   2   6       51.42       63.41      9.46 o
  -9   2   6       21.30       21.12      6.22 o
  -8   2   6       63.92       63.20      8.84 o
  -7   2   6      233.89      229.69     21.70 o
  -6   2   6       66.39       70.04      6.61 o
  -5   2   6      584.29      527.53     24.29 o
  -4   2   6      420.68      449.62     18.05 o
  -3   2   6        8.80       14.39      1.49 o
  -2   2   6     4694.29     5030.57    150.07 o
  -1   2   6     1355.10     1358.76     44.01 o
   0   2   6     8454.07     8953.22    473.96 o
   1   2   6      359.57      341.94     14.29 o
   2   2   6      142.63      182.58      7.94 o
   3   2   6       63.45       58.21      3.01 o
   4   2   6        3.46        2.08      2.05 o
   5   2   6       97.59      126.98      8.21 o
   6   2   6      275.44      230.43     17.32 o
   7   2   6      178.72      181.04     30.04 o
   8   2   6        0.11        2.11      4.16 o
   9   2   6       59.56       92.04     12.45 o
  10   2   6       75.71       53.54      9.80 o
 -10   3   6        5.21       16.19      4.31 o
  -9   3   6       16.33       10.13      3.88 o
  -8   3   6       74.75       77.56      6.66 o
  -7   3   6       15.01       12.08      4.48 o
  -6   3   6        9.85        7.90      2.27 o
  -5   3   6      591.59      592.73     23.73 o
  -4   3   6       77.86      139.03     14.62 o
  -3   3   6      115.64      123.44      4.07 o
  -2   3   6     1346.09     1328.79     40.21 o
  -1   3   6     2143.93     2300.67     73.85 o
   0   3   6     7565.33     8010.17    367.21 o
   1   3   6      667.11      627.45     23.63 o
   2   3   6     9023.32     9161.37    409.99 o
   3   3   6        0.15        0.88      1.77 o
   4   3   6      361.84      384.97     20.08 o
   5   3   6        2.47       24.34      5.61 o
   6   3   6      202.25      195.98     16.14 o
   7   3   6       10.61       10.67      4.23 o
   8   3   6      131.26      107.43     20.39 o
   9   3   6       10.17       20.33      5.56 o
  10   3   6       36.65       36.52      8.17 o
 -10   4   6       17.20       22.71     10.30 o
  -9   4   6       13.55        9.06      5.63 o
  -8   4   6      170.96      171.43     12.14 o
  -7   4   6      281.13      254.04     16.64 o
  -6   4   6      138.01      141.68      9.90 o
  -5   4   6      150.42      166.55      8.66 o
  -4   4   6     2779.38     2962.21    113.66 o
  -3   4   6      625.40      618.56     21.93 o
  -2   4   6     1066.00      997.08     28.90 o
  -1   4   6      756.39      776.83     26.03 o
   0   4   6      339.85      415.38     14.47 o
   1   4   6      287.37      262.85      9.49 o
   2   4   6        8.64       22.60      1.98 o
   3   4   6      134.45      180.94      8.08 o
   4   4   6     1531.38     1643.81     69.13 o
   5   4   6       38.69       50.06      3.70 o
   6   4   6       39.90       29.66      5.15 o
   7   4   6       88.41       99.02      9.87 o
   8   4   6       37.33       39.46      6.66 o
   9   4   6       18.44       24.39      5.80 o
  10   4   6      187.84      206.41     21.04 o
 -10   5   6      309.13      356.16     23.67 o
  -9   5   6        6.08        8.25      4.02 o
  -8   5   6       85.73      106.77     15.29 o
  -7   5   6       60.47       56.50     10.28 o
  -6   5   6        2.48        5.31      2.60 o
  -5   5   6     1004.90      918.30     46.84 o
  -4   5   6     1260.20     1318.15     57.38 o
  -3   5   6      119.96      151.18      6.99 o
  -2   5   6     2080.85     2254.31     79.23 o
  -1   5   6     4617.06     4834.54    146.03 o
   0   5   6     6131.59     6677.71    187.92 o
   1   5   6     1373.56     1448.12     45.24 o
   2   5   6      928.28      894.39     32.16 o
   3   5   6      143.69      134.31      6.54 o
   4   5   6       30.08      127.06     16.77 o
   5   5   6        0.22        4.60      1.73 o
   6   5   6      144.49      159.54     15.81 o
   7   5   6        1.83        1.19      4.33 o
   8   5   6      140.33      167.27     14.30 o
   9   5   6        4.06        5.90      5.79 o
  10   5   6      152.85      161.38     17.27 o
  -9   6   6        0.75        0.44      3.80 o
  -8   6   6        0.12        5.28      6.60 o
  -7   6   6        4.69        6.62      3.98 o
  -6   6   6       87.89       95.54      8.25 o
  -5   6   6       69.04       79.01     11.54 o
  -4   6   6      502.95      470.22     17.02 o
  -3   6   6       29.11       37.93      4.84 o
  -2   6   6     1972.73     2292.10     80.61 o
  -1   6   6     4502.40     4898.00    146.12 o
   0   6   6      148.44      152.25      4.88 o
   1   6   6       25.22       40.21      3.24 o
   2   6   6      437.62      476.55     19.23 o
   3   6   6     1239.09     1241.74     48.77 o
   4   6   6       49.95       71.80      7.30 o
   5   6   6       14.02       39.26      6.56 o
   6   6   6      102.48       77.22      8.42 o
   7   6   6      251.89      242.30     18.56 o
   8   6   6       10.05        1.18      5.00 o
   9   6   6        1.63        4.70      4.99 o
  10   6   6       81.70       81.93     12.95 o
  -9   7   6        3.54        3.92     10.30 o
  -8   7   6      123.92      122.55     10.83 o
  -7   7   6       57.64       54.28     10.61 o
  -6   7   6      231.78      210.90     14.78 o
  -5   7   6       95.36       92.98     14.19 o
  -4   7   6        2.81        5.14      1.77 o
  -3   7   6      237.84      218.64      9.70 o
  -2   7   6     1271.16     1371.99     44.59 o
  -1   7   6      470.50      483.39     14.49 o
   0   7   6      275.58      402.28     12.93 o
   1   7   6      147.75      149.41      5.44 o
   2   7   6     1277.19     1249.88     48.94 o
   3   7   6       30.01       37.73      2.23 o
   4   7   6      233.75      279.30     14.03 o
   5   7   6      225.13      217.95     12.61 o
   6   7   6       58.16       58.06      7.41 o
   7   7   6       11.18        7.96      4.33 o
   8   7   6       81.56       82.50     25.94 o
   9   7   6        2.50        1.87      5.20 o
  10   7   6        4.43       10.10      9.13 o
  -9   8   6       58.44       73.99     12.84 o
  -8   8   6       63.16       56.44      7.40 o
  -7   8   6       22.79       21.21      5.23 o
  -6   8   6       25.71       21.44      5.09 o
  -5   8   6        1.46       -0.48      2.74 o
  -4   8   6      789.56      730.80     32.04 o
  -3   8   6      139.69      143.63      7.21 o
  -2   8   6      418.33      489.73     15.54 o
  -1   8   6      566.55      600.38     19.06 o
   0   8   6     1513.57     1857.18     56.53 o
   1   8   6      273.47      262.34      8.82 o
   2   8   6       81.83       83.06      5.46 o
   3   8   6       21.16       19.22      1.90 o
   4   8   6      121.13      120.48     16.75 o
   5   8   6      120.24      106.32     11.40 o
   6   8   6      222.17      206.44     16.46 o
   7   8   6       28.73       24.10      5.79 o
   8   8   6      271.36      279.67     36.17 o
   9   8   6        2.91       -0.26      6.74 o
  -9   9   6       37.52       30.96      7.11 o
  -8   9   6        1.35       -0.74      3.98 o
  -7   9   6      145.87      138.66     12.16 o
  -6   9   6       59.31       59.53      7.40 o
  -5   9   6        0.35      113.85     15.37 o
  -4   9   6      808.83      716.39     31.60 o
  -3   9   6        2.62        3.03      1.94 o
  -2   9   6       92.90      101.75      6.02 o
  -1   9   6     1207.45     1275.66     38.82 o
   0   9   6      498.11      609.03     19.28 o
   1   9   6      288.26      339.87     11.24 o
   2   9   6     2464.55     2400.88    102.36 o
   3   9   6      173.00      151.09      8.14 o
   4   9   6      619.59      606.52     39.14 o
   5   9   6        0.20        1.73      2.45 o
   6   9   6        6.38       -2.70      6.11 o
   7   9   6        5.19        4.66      4.22 o
   8   9   6      129.61      151.75     14.49 o
   9   9   6       24.17       20.37     12.14 o
  -8  10   6        3.82        4.29      4.65 o
  -7  10   6       21.32       21.82      6.74 o
  -6  10   6      100.82       93.40      9.70 o
  -5  10   6      104.07      105.85      7.55 o
  -4  10   6       20.88       36.22      3.93 o
  -3  10   6      295.27      285.50     12.67 o
  -2  10   6       26.81       27.51      3.07 o
  -1  10   6       65.20       62.52      5.11 o
   0  10   6       16.17       13.86      1.93 o
   1  10   6      336.48      325.53     12.63 o
   2  10   6      650.67      680.85     30.62 o
   3  10   6      247.35      245.85     15.12 o
   4  10   6      228.72      266.46     20.03 o
   5  10   6     1376.20     1231.54     75.68 o
   6  10   6       13.73       17.55      4.51 o
   7  10   6       13.31       -6.97      7.51 o
   8  10   6        4.39        1.80     13.84 o
   9  10   6      100.61      131.96     16.99 o
  -8  11   6        6.82        3.83      5.35 o
  -7  11   6       53.83       40.90      7.30 o
  -6  11   6       21.92       16.44      5.32 o
  -5  11   6       21.00       26.91      4.22 o
  -4  11   6      728.42      614.37     30.91 o
  -3  11   6        0.96        2.95      2.40 o
  -2  11   6       28.64       35.60      5.39 o
  -1  11   6       21.23       26.36      2.25 o
   0  11   6        3.89        6.61      1.84 o
   1  11   6       72.56       74.59      5.69 o
   2  11   6      475.56      491.10     22.67 o
   3  11   6       11.28        6.90      3.02 o
   4  11   6      109.15      102.22     11.22 o
   5  11   6      135.66      143.55     29.50 o
   6  11   6       11.72        8.01      4.12 o
   7  11   6       54.97       38.60     13.36 o
   8  11   6       64.74       85.73     11.08 o
   9  11   6       48.15       44.16      8.84 o
  -8  12   6       39.00       42.14      8.44 o
  -7  12   6      144.12      158.14     21.75 o
  -6  12   6       66.34       69.87      9.13 o
  -5  12   6       47.44       79.20      8.08 o
  -4  12   6      184.92      226.09     13.54 o
  -3  12   6        1.17        1.67      2.55 o
  -2  12   6      289.79      215.92      9.31 o
  -1  12   6       20.16       15.85      2.97 o
   0  12   6      785.65      764.16     29.89 o
   1  12   6      133.20      157.93      9.29 o
   2  12   6     1282.94     1263.51     55.78 o
   3  12   6        2.52        8.15      3.64 o
   4  12   6       46.74       63.76      9.06 o
   5  12   6      158.25      171.19     19.04 o
   6  12   6        0.32        5.01      4.43 o
   7  12   6        7.17       17.14     11.20 o
   8  12   6       49.19       48.08      9.26 o
  -7  13   6       11.37       11.56      6.25 o
  -6  13   6       82.95       85.72      6.83 o
  -5  13   6       28.55       32.82      5.04 o
  -4  13   6       32.48       41.69      6.26 o
  -3  13   6       85.17       73.86      7.21 o
  -2  13   6      194.33      171.80     16.75 o
  -1  13   6        7.49       11.01      3.84 o
   0  13   6       45.26       35.02      3.80 o
   1  13   6       70.40       56.86      5.42 o
   2  13   6      553.99      540.70     28.10 o
   3  13   6        9.15        7.99      3.54 o
   4  13   6       65.50      103.69     13.70 o
   5  13   6       64.09       74.87     10.15 o
   6  13   6       43.17       57.86      8.62 o
   7  13   6       18.36       17.89     12.08 o
   8  13   6       95.33      108.81     36.62 o
  -7  14   6      377.73      401.56     28.79 o
  -6  14   6      120.49      139.50      9.85 o
  -5  14   6       20.71       22.67      4.90 o
  -4  14   6        8.78       12.32      7.93 o
  -3  14   6      120.92       94.38     33.68 o
  -2  14   6      123.99       99.99     16.93 o
  -1  14   6       30.59       20.86      5.21 o
   0  14   6      161.01      160.65     11.23 o
   1  14   6       92.36       96.02      7.33 o
   2  14   6       51.42       54.52      5.33 o
   3  14   6       97.27       99.47      7.25 o
   4  14   6       21.60       21.47     14.08 o
   5  14   6        7.77        5.11      4.26 o
   6  14   6       10.75       19.25      5.37 o
   7  14   6        9.84       -2.04      6.85 o
  -6  15   6      274.73      318.33     26.45 o
  -5  15   6      103.86      127.92     10.30 o
  -4  15   6      186.34      223.72     27.39 o
  -3  15   6      386.31      350.94     33.37 o
  -2  15   6      266.99      272.78     19.09 o
  -1  15   6      331.32      354.45     36.84 o
   0  15   6       24.45       18.04      8.95 o
   1  15   6        1.66       11.14      3.28 o
   2  15   6       53.34       48.94      5.85 o
   3  15   6       36.99       40.17      4.77 o
   4  15   6       99.59       77.55      9.06 o
   5  15   6       29.08       23.07      6.04 o
   6  15   6        7.10        2.91      4.53 o
   7  15   6       15.17       -2.23      6.10 o
  -5  16   6        5.90       14.61      7.64 o
  -4  16   6      469.04      512.61     46.06 o
  -3  16   6       11.78       -0.66      6.69 o
  -2  16   6       16.94        7.86      4.94 o
  -1  16   6      115.10      139.24     14.28 o
   0  16   6      136.04      138.52     15.17 o
   1  16   6        3.24       11.88      8.29 o
   2  16   6      193.29      204.98     15.16 o
   3  16   6      118.55      119.23      8.55 o
   4  16   6        0.61       18.11      5.96 o
   5  16   6        3.70        6.06      5.19 o
   6  16   6       19.18       10.00      7.38 o
  -4  17   6      146.96      179.89     22.20 o
  -3  17   6      144.29      159.51     21.04 o
  -2  17   6      319.52      348.44     23.95 o
  -1  17   6       25.47       23.88      6.43 o
   0  17   6       28.72       21.62      9.39 o
   1  17   6       35.06       36.14      9.06 o
   2  17   6        0.10        4.23      3.45 o
   3  17   6        6.41        5.17      3.31 o
   4  17   6       87.72      115.72     12.01 o
   5  17   6       44.64       39.67      7.82 o
  -3  18   6       49.61       48.30     13.03 o
  -2  18   6        4.60       10.80      5.89 o
  -1  18   6      377.36      357.42     25.07 o
   0  18   6       19.72       41.87     10.54 o
   1  18   6        0.50       14.27      5.96 o
   2  18   6       16.06       19.76      5.64 o
   3  18   6      135.45      151.31     10.34 o
   4  18   6        9.20       19.74      6.59 o
  -2  19   6       60.87       96.67     12.05 o
  -1  19   6       37.74       43.38     20.01 o
   0  19   6      159.30      208.78     23.73 o
   1  19   6      133.10      121.14     32.24 o
   2  19   6       31.88       33.30      9.30 o
   3  19   6      231.35      246.68     16.75 o
  -2 -16   7       71.27       70.92      8.36 o
  -1 -16   7        0.75       11.23      5.75 o
   0 -16   7        2.17       -3.11      7.01 o
   1 -16   7       20.66        7.01      9.67 o
  -4 -15   7      135.74      136.58     13.32 o
  -3 -15   7        0.06        5.14      3.33 o
  -2 -15   7       17.94       13.63      4.33 o
  -1 -15   7       23.09       23.40      6.11 o
   1 -15   7        1.53      -10.71      7.84 o
   2 -15   7        1.35       -8.05      7.93 o
   3 -15   7        6.53       11.29      9.30 o
  -5 -14   7        6.22        9.28      5.82 o
  -4 -14   7       63.66       55.15      9.50 o
  -3 -14   7        0.30        3.02      3.00 o
  -2 -14   7       60.36       55.73      6.69 o
  -1 -14   7       34.64       25.83      5.66 o
   0 -14   7        0.13        8.30      6.49 o
   1 -14   7        0.01      -11.45      7.30 o
   2 -14   7        0.83        6.94      6.16 o
   3 -14   7       61.33       56.35     13.32 o
   4 -14   7        0.40        8.59      8.13 o
  -6 -13   7        1.34        3.28      4.80 o
  -5 -13   7        4.05        4.98      4.91 o
  -4 -13   7       18.78       22.33      5.81 o
  -3 -13   7        2.12       -0.65      2.84 o
  -2 -13   7       37.76       39.85      6.34 o
  -1 -13   7       83.87       61.88      8.37 o
   0 -13   7       18.94       25.93      7.58 o
   1 -13   7        0.77        7.52      4.20 o
   2 -13   7        1.35        1.89      6.76 o
   3 -13   7       12.57       20.12      9.05 o
   4 -13   7       49.34       40.58     10.95 o
   5 -13   7       10.52       -1.62      7.01 o
  -7 -12   7       10.09       34.57      8.70 o
  -6 -12   7       72.97       83.00     10.78 o
  -5 -12   7        5.45        4.81      4.45 o
  -4 -12   7        4.65        3.12      4.26 o
  -3 -12   7       74.14       59.89      7.98 o
  -2 -12   7       90.95       94.60      6.98 o
  -1 -12   7       19.69       15.42      4.58 o
   0 -12   7       16.25       12.45      3.77 o
   1 -12   7       18.57       24.05      8.97 o
   2 -12   7       29.43       25.58      7.73 o
   3 -12   7       57.83       57.88     12.41 o
   4 -12   7        3.28        0.38      6.06 o
   5 -12   7        4.17        3.07      6.60 o
   6 -12   7      236.55      213.19     14.19 o
  -7 -11   7       23.98        7.47      7.95 o
  -6 -11   7       15.75       17.98      5.60 o
  -5 -11   7        0.44        5.84      4.26 o
  -4 -11   7       12.86       18.83      5.06 o
  -3 -11   7       23.64       27.68      5.24 o
  -2 -11   7        3.27        7.30      3.05 o
  -1 -11   7       26.21       19.03      4.42 o
   0 -11   7        6.39        2.12      2.87 o
   1 -11   7       34.58       45.80      5.76 o
   2 -11   7        0.47        9.01      3.80 o
   3 -11   7       41.18       39.43      9.83 o
   4 -11   7        2.26       -1.16      5.03 o
   5 -11   7       31.36       39.37      6.14 o
   6 -11   7        0.20        6.16      4.26 o
  -8 -10   7        0.10        4.57      6.41 o
  -7 -10   7        9.23        8.77      6.20 o
  -6 -10   7       79.85       72.22      8.98 o
  -5 -10   7       26.61       19.30      4.72 o
  -4 -10   7        3.62        3.84      4.03 o
  -3 -10   7       33.68       28.99      3.65 o
  -2 -10   7        1.18       10.61      7.52 o
  -1 -10   7      155.09      152.52      8.60 o
   0 -10   7       17.22       15.47      3.10 o
   1 -10   7        0.67        5.14      2.65 o
   2 -10   7      147.95      156.24     10.82 o
   3 -10   7       83.48       62.23      9.06 o
   4 -10   7        7.69       15.34      5.43 o
   5 -10   7        0.38        2.05      3.67 o
   6 -10   7        0.89       -0.80      3.68 o
   7 -10   7      102.62      114.15     13.45 o
  -8  -9   7       15.14       11.08      6.49 o
  -7  -9   7       13.86        5.11      5.43 o
  -6  -9   7        1.04        7.01      5.05 o
  -5  -9   7       49.66       52.87      6.35 o
  -4  -9   7       75.87       86.09     12.47 o
  -3  -9   7       12.88       13.79      4.14 o
  -2  -9   7        4.48        4.90      3.67 o
  -1  -9   7       74.87       70.96      5.47 o
   0  -9   7      158.22      185.39      8.66 o
   1  -9   7        2.89        4.32      2.56 o
   2  -9   7        1.35        5.13      2.43 o
   3  -9   7      100.61       93.68      7.44 o
   4  -9   7       88.25       72.24      8.78 o
   5  -9   7        0.01        1.52      6.33 o
   6  -9   7       67.45       61.43      7.23 o
   7  -9   7        0.57       12.91      9.42 o
  -8  -8   7        0.94        1.32      5.25 o
  -7  -8   7       40.28       31.20     13.76 o
  -6  -8   7        9.32        3.81      3.07 o
  -5  -8   7        2.95        6.53      3.45 o
  -4  -8   7      162.76      148.37     10.71 o
  -3  -8   7        5.60        7.38      2.23 o
  -2  -8   7       64.47       67.93      8.59 o
  -1  -8   7        3.14        5.33      2.56 o
   0  -8   7        2.10        3.31      2.12 o
   1  -8   7      147.84      172.38      7.27 o
   2  -8   7       28.74       34.32      3.33 o
   3  -8   7        3.46        1.65      3.33 o
   4  -8   7       23.40       14.55      5.09 o
   5  -8   7       57.43       58.00      7.39 o
   6  -8   7        1.21       -1.44      3.16 o
   7  -8   7       42.90       34.40     11.16 o
   8  -8   7      101.92      102.25     18.38 o
  -9  -7   7        1.42        5.26      5.70 o
  -8  -7   7      205.65      190.98     23.26 o
  -7  -7   7      116.91      131.94     12.74 o
  -6  -7   7       18.67       30.73     10.93 o
  -5  -7   7       56.41       58.38      6.03 o
  -4  -7   7       40.09       47.30      5.66 o
  -3  -7   7       24.78       32.65      2.95 o
  -2  -7   7       91.70      114.06      6.48 o
  -1  -7   7      510.42      465.34     16.20 o
   0  -7   7      298.47      309.50     11.35 o
   1  -7   7       83.01       92.22      4.23 o
   2  -7   7        9.19       13.25      2.44 o
   3  -7   7        6.19       -1.06      2.39 o
   4  -7   7      162.85      133.81     10.07 o
   5  -7   7       34.87       30.67      7.55 o
   6  -7   7        0.64       -1.78      6.80 o
   7  -7   7        2.39       12.37      8.29 o
   8  -7   7        0.18       -0.16      7.55 o
  -9  -6   7       36.17       40.13      7.29 o
  -8  -6   7       97.13      101.79     10.87 o
  -7  -6   7        1.93        2.21      4.96 o
  -6  -6   7        9.01       15.43      4.92 o
  -5  -6   7       33.16       35.92      5.04 o
  -4  -6   7      287.71      261.17     15.00 o
  -3  -6   7       16.79       15.38      2.58 o
  -2  -6   7      532.14      528.57     21.36 o
  -1  -6   7      454.99      421.75     13.83 o
   0  -6   7       21.20       22.20      2.89 o
   1  -6   7      389.89      376.48     12.49 o
   2  -6   7       91.50      113.00      5.45 o
   3  -6   7      221.49      201.52     10.54 o
   4  -6   7       89.43       64.33      6.82 o
   5  -6   7       90.60       84.99     13.59 o
   6  -6   7       57.80       39.34      9.71 o
   7  -6   7       18.36       33.57      9.92 o
   8  -6   7        7.17       11.67      8.22 o
  -9  -5   7       15.58       14.01      5.83 o
  -8  -5   7       23.15       39.24      4.28 o
  -7  -5   7       14.18       18.16      5.02 o
  -6  -5   7      284.17      271.55     20.70 o
  -5  -5   7       34.09       33.35      4.08 o
  -4  -5   7      220.73      207.25     10.90 o
  -3  -5   7       79.10       84.52      4.16 o
  -2  -5   7       50.30       46.81      3.92 o
  -1  -5   7        1.76        3.38      1.26 o
   0  -5   7       95.98      115.41      4.45 o
   1  -5   7      528.13      467.97     14.26 o
   2  -5   7       88.05       93.60      4.73 o
   3  -5   7      171.86      168.67      7.21 o
   4  -5   7      243.86      216.64     12.50 o
   5  -5   7      175.67      197.18     11.59 o
   6  -5   7      650.15      568.46     52.75 o
   7  -5   7       99.96      117.68     16.60 o
   8  -5   7       99.90      125.53     18.18 o
   9  -5   7       18.08       20.08      9.30 o
  -9  -4   7        0.00        7.88      4.36 o
  -8  -4   7        0.14        1.24      4.11 o
  -7  -4   7        3.08        1.36      3.33 o
  -6  -4   7      606.68      588.85     26.87 o
  -5  -4   7      125.26      131.16      8.30 o
  -4  -4   7      331.45      344.66     16.39 o
  -3  -4   7      160.75      157.88      7.61 o
  -2  -4   7      425.97      386.91     13.59 o
  -1  -4   7      664.67      606.63     19.20 o
   0  -4   7       18.27       15.21      1.77 o
   1  -4   7      179.69      183.20      6.67 o
   2  -4   7       18.83       36.58      4.26 o
   3  -4   7      138.81      138.94      6.85 o
   4  -4   7       11.05       11.75      2.48 o
   5  -4   7       32.36       41.83      4.08 o
   6  -4   7       21.02        6.76      6.11 o
   7  -4   7       49.12       44.03     10.33 o
   8  -4   7      198.82      161.08     20.25 o
   9  -4   7       36.77       46.06     11.79 o
  -9  -3   7        3.32        5.14      4.94 o
  -8  -3   7      234.25      216.40     16.44 o
  -7  -3   7        0.90        6.90      3.33 o
  -6  -3   7      131.37      144.58     12.32 o
  -5  -3   7       23.06       32.96      3.10 o
  -4  -3   7      176.42      178.37      9.29 o
  -3  -3   7       49.52       62.83      4.01 o
  -2  -3   7        5.67       18.83      1.96 o
  -1  -3   7     1854.59     1787.06     54.44 o
   0  -3   7       28.51       38.45      2.42 o
   1  -3   7      310.19      365.02     11.98 o
   2  -3   7      199.78      203.68      7.64 o
   3  -3   7       73.42       74.05      5.29 o
   4  -3   7      228.43      206.55     10.61 o
   5  -3   7      229.50      220.35     20.30 o
   6  -3   7        0.11        7.23      6.45 o
   7  -3   7       21.84       18.38      7.30 o
   8  -3   7      376.46      323.85     32.45 o
   9  -3   7        0.47        8.88      6.90 o
 -10  -2   7       69.35       73.79      9.92 o
  -9  -2   7       16.37        9.51      5.32 o
  -8  -2   7        3.08        4.96      5.70 o
  -7  -2   7      137.11      128.07     11.87 o
  -6  -2   7      352.54      318.65     18.32 o
  -5  -2   7       77.82       76.93      4.01 o
  -4  -2   7      759.03      760.32     27.57 o
  -3  -2   7     1717.39     1600.86     62.21 o
  -2  -2   7        4.81       15.87      2.56 o
  -1  -2   7      349.52      325.30     12.10 o
   0  -2   7       19.56       22.16      2.35 o
   1  -2   7       31.86       45.51      2.56 o
   2  -2   7      665.17      717.19     28.69 o
   3  -2   7      168.08      184.61      9.14 o
   4  -2   7       40.31       65.67      5.39 o
   5  -2   7      369.61      324.35     18.51 o
   6  -2   7      139.64      175.02     22.55 o
   7  -2   7       25.74       18.54      7.35 o
   8  -2   7       16.49       12.74      6.80 o
   9  -2   7       32.45       26.60      8.38 o
 -10  -1   7        1.89       -1.42      4.85 o
  -9  -1   7       32.75       23.32      6.22 o
  -8  -1   7       89.72       98.11     21.72 o
  -7  -1   7       94.67      111.17      9.71 o
  -6  -1   7        7.44        3.69      2.69 o
  -5  -1   7      214.22      206.63     12.59 o
  -4  -1   7      236.17      212.98      7.88 o
  -3  -1   7     1529.89     1471.78     48.36 o
  -2  -1   7      376.96      383.27     13.22 o
  -1  -1   7        0.31       -0.52      1.17 o
   0  -1   7      173.64      179.23      6.62 o
   1  -1   7        8.04        3.50      1.29 o
   2  -1   7       55.11       73.42      3.80 o
   3  -1   7      277.60      274.65     12.92 o
   4  -1   7     1326.80     1280.17     48.37 o
   5  -1   7       43.58       65.75      6.03 o
   6  -1   7       20.27       19.32      5.15 o
   7  -1   7       15.82       23.72      5.56 o
   8  -1   7        1.54       11.67      6.40 o
   9  -1   7        5.69        3.86      5.48 o
 -10   0   7       46.29       43.19      8.22 o
  -9   0   7      231.99      248.32     23.65 o
  -8   0   7      244.28      232.21     22.12 o
  -7   0   7        4.50       14.12      3.37 o
  -6   0   7       31.61       33.81      3.89 o
  -5   0   7      200.64      184.32     10.07 o
  -4   0   7      110.26      100.90      4.82 o
  -3   0   7      367.87      325.63     11.46 o
  -2   0   7      215.39      222.63      7.88 o
  -1   0   7        0.02       -0.90      1.46 o
   0   0   7       14.05       20.37      1.93 o
   1   0   7      849.88      831.45     33.37 o
   2   0   7     1328.37     1303.05     47.34 o
   3   0   7      561.65      534.06     23.73 o
   4   0   7      157.14      163.30     10.28 o
   5   0   7       27.72       50.57     11.54 o
   6   0   7      157.37      168.82     10.92 o
   7   0   7       26.78       50.16      7.36 o
   8   0   7       11.56       21.75      7.43 o
   9   0   7        1.48        9.34      6.22 o
  10   0   7      111.97      139.55     17.75 o
 -10   1   7       21.86       32.00      7.35 o
  -9   1   7        3.19        9.42      5.61 o
  -8   1   7        3.58       10.88      5.06 o
  -7   1   7       34.99       43.29      9.92 o
  -6   1   7       64.40       61.46      8.47 o
  -5   1   7       35.64       29.21      2.56 o
  -4   1   7      222.35      187.59      7.47 o
  -3   1   7       38.42       44.63      2.59 o
  -2   1   7      262.00      220.09      7.36 o
  -1   1   7     2147.83     2111.96     68.85 o
   0   1   7      839.33      832.17     30.01 o
   1   1   7      289.13      316.34     13.43 o
   2   1   7      182.67      163.60      8.20 o
   3   1   7       72.58       67.41      4.26 o
   4   1   7        0.76        2.11      1.74 o
   5   1   7        0.45       10.74      2.63 o
   6   1   7      110.45      102.95     14.21 o
   7   1   7      242.51      247.13     33.86 o
   8   1   7        5.82        3.47      7.47 o
   9   1   7        9.67       16.43      7.19 o
  10   1   7        1.85       -2.40      5.90 o
 -10   2   7        0.57       -0.47      3.51 o
  -9   2   7      104.92      107.75      8.47 o
  -8   2   7        2.78        3.38      2.49 o
  -7   2   7       85.29       84.60      6.49 o
  -6   2   7      434.70      443.83     22.68 o
  -5   2   7        2.67        6.47      1.58 o
  -4   2   7       52.17       55.56      3.42 o
  -3   2   7       27.85       26.74      2.11 o
  -2   2   7      346.27      314.80     10.15 o
  -1   2   7     3830.32     3732.18    118.37 o
   0   2   7      104.36      104.35      5.03 o
   1   2   7     5143.60     5143.95    205.72 o
   2   2   7      734.03      737.96     29.49 o
   3   2   7        0.50        1.55      1.18 o
   4   2   7      174.46      164.49      8.79 o
   5   2   7        1.40        2.09      2.38 o
   6   2   7      473.18      467.79     24.52 o
   7   2   7        0.66        0.14      3.57 o
   8   2   7       13.64       15.81      5.37 o
   9   2   7       61.02       64.40     10.59 o
  10   2   7       12.61       17.56      7.09 o
 -10   3   7        3.01        2.93      3.66 o
  -9   3   7        0.24        5.90      3.26 o
  -8   3   7        8.87        7.61      3.02 o
  -7   3   7       51.22       55.46      7.36 o
  -6   3   7       74.98       90.99     11.54 o
  -5   3   7       10.98       21.26      2.93 o
  -4   3   7       67.13       78.12      4.34 o
  -3   3   7      145.97      154.84      5.03 o
  -2   3   7     1490.35     1412.97     42.80 o
  -1   3   7      234.30      211.66      7.10 o
   0   3   7      660.78      644.97     21.62 o
   1   3   7      501.17      480.18     16.84 o
   2   3   7       24.90       37.36      2.69 o
   3   3   7      174.08      157.66      7.05 o
   4   3   7      168.61      143.87      7.73 o
   5   3   7      103.77       84.51      6.62 o
   6   3   7        6.59       12.23      5.57 o
   7   3   7       33.20       38.96      6.37 o
   8   3   7      117.35      147.06     13.53 o
   9   3   7      109.13      109.83     30.26 o
  10   3   7        0.34        1.08      5.77 o
 -10   4   7       84.90       87.58      8.70 o
  -9   4   7        7.44       10.91      3.75 o
  -8   4   7       25.92       26.32      4.27 o
  -7   4   7       49.71       52.22      5.44 o
  -6   4   7       69.82       74.61      6.45 o
  -5   4   7       28.71       36.87      3.41 o
  -4   4   7      423.38      431.22     17.56 o
  -3   4   7      667.17      690.03     21.35 o
  -2   4   7      188.14      190.17      6.53 o
  -1   4   7      635.42      572.33     18.00 o
   0   4   7       71.93       75.42      3.30 o
   1   4   7       15.51       19.67      2.29 o
   2   4   7      689.87      757.78     30.30 o
   3   4   7      627.74      613.92     22.07 o
   4   4   7       13.49        6.38      3.21 o
   5   4   7      312.48      278.51     13.17 o
   6   4   7       11.75        5.17      3.84 o
   7   4   7       10.10       30.97      5.80 o
   8   4   7      139.90      139.12     13.07 o
   9   4   7      119.27      126.44     12.71 o
  10   4   7       32.49       39.13      8.79 o
  -9   5   7        4.32        2.16      3.62 o
  -8   5   7        3.17        7.52      3.42 o
  -7   5   7       10.15       14.28      5.75 o
  -6   5   7      156.67      140.89     10.46 o
  -5   5   7       80.92       88.46      6.77 o
  -4   5   7     1053.60     1041.39     45.66 o
  -3   5   7        2.20       36.31      2.80 o
  -2   5   7      333.58      326.58     10.75 o
  -1   5   7       16.94       34.22      2.46 o
   0   5   7      135.20      131.00      4.45 o
   1   5   7       11.90       10.22      1.32 o
   2   5   7       29.84       38.08      2.60 o
   3   5   7     2084.21     2078.91     66.98 o
   4   5   7      778.32      757.78     32.83 o
   5   5   7       11.90       18.67      2.82 o
   6   5   7      163.91      167.42     18.72 o
   7   5   7      134.95      127.57     11.99 o
   8   5   7       76.99       84.99     11.16 o
   9   5   7       24.43       18.11      5.85 o
  10   5   7        8.39       14.98      7.21 o
  -9   6   7        9.63        6.80      4.06 o
  -8   6   7       75.72       77.79      7.98 o
  -7   6   7        0.41        2.76      3.10 o
  -6   6   7       26.35       26.13      7.49 o
  -5   6   7      436.45      395.97     19.10 o
  -4   6   7      117.55      116.01      5.08 o
  -3   6   7      280.21      266.27     10.31 o
  -2   6   7      452.02      464.61     17.17 o
  -1   6   7      167.03      197.38      6.39 o
   0   6   7        1.47        2.09      1.29 o
   1   6   7     1192.12     1143.94     36.19 o
   2   6   7        0.11       48.79      4.90 o
   3   6   7      921.48      901.97     29.59 o
   4   6   7      311.37      340.06     13.35 o
   5   6   7      117.09      124.82      7.23 o
   6   6   7       73.04       67.44      8.22 o
   7   6   7       80.94       82.19      9.22 o
   8   6   7       49.19       50.59      7.72 o
   9   6   7       15.40       16.98      5.57 o
  10   6   7      120.35      120.52     21.62 o
  -9   7   7       23.41       14.55      5.19 o
  -8   7   7      594.74      563.57     35.78 o
  -7   7   7       20.16       18.80      4.33 o
  -6   7   7        4.36        3.64      4.73 o
  -5   7   7       42.78       35.30      5.05 o
  -4   7   7       28.53       36.10      3.13 o
  -3   7   7        4.95       11.73      2.14 o
  -2   7   7       64.30       75.23      3.66 o
  -1   7   7      240.24      285.89      8.99 o
   0   7   7       54.20       51.74      3.02 o
   1   7   7     1622.19     1513.36     47.52 o
   2   7   7       18.13       33.61      4.93 o
   3   7   7       44.93       50.29      4.05 o
   4   7   7      350.79      361.92     17.40 o
   5   7   7       17.10       21.27      3.49 o
   6   7   7      442.42      471.77     31.80 o
   7   7   7        8.60       16.66      4.88 o
   8   7   7      156.97      140.58     13.58 o
   9   7   7        1.05       -0.20      4.31 o
  -9   8   7        1.85        4.81      4.58 o
  -8   8   7        0.12        7.73      4.54 o
  -7   8   7       80.10       62.31      7.49 o
  -6   8   7      265.68      209.32     15.34 o
  -5   8   7        0.41        3.67      3.21 o
  -4   8   7       12.32       29.96      3.83 o
  -3   8   7      358.81      325.47     13.94 o
  -2   8   7       42.33       40.55      3.15 o
  -1   8   7      354.18      327.20     10.98 o
   0   8   7        5.90       12.02      1.55 o
   1   8   7      196.02      167.06      5.73 o
   2   8   7      433.92      429.79     19.54 o
   3   8   7      119.47      118.68      5.67 o
   4   8   7       43.19       57.21      7.67 o
   5   8   7       48.97       61.15      6.32 o
   6   8   7      447.56      393.51     27.44 o
   7   8   7        4.64        3.91      4.28 o
   8   8   7       43.92       44.79      7.71 o
   9   8   7        1.38       -0.17      5.08 o
  -9   9   7       55.60       45.25      8.38 o
  -8   9   7       28.21       28.94      6.15 o
  -7   9   7      135.64      151.02     12.93 o
  -6   9   7      389.37      361.06     24.14 o
  -5   9   7      214.50      195.00     11.01 o
  -4   9   7       67.36       71.03     10.19 o
  -3   9   7        1.63        2.56      1.89 o
  -2   9   7        0.66       18.63      3.79 o
  -1   9   7      701.99      638.17     20.07 o
   0   9   7       55.33       58.63      4.54 o
   1   9   7       96.70      127.53      5.07 o
   2   9   7       63.84       75.36     10.86 o
   3   9   7       67.41       79.28     10.22 o
   4   9   7      602.34      583.05     37.98 o
   5   9   7      126.94      142.44     12.85 o
   6   9   7      142.85      147.46     10.01 o
   7   9   7        7.16        3.92      7.55 o
   8   9   7       18.75        9.66      6.27 o
   9   9   7       58.72       55.44      8.95 o
  -8  10   7       19.87       20.50      7.80 o
  -7  10   7        0.18        3.76      3.89 o
  -6  10   7        0.55        1.55      4.60 o
  -5  10   7       28.75       20.55      5.17 o
  -4  10   7      250.26      191.16     11.72 o
  -3  10   7      193.45      161.36      9.25 o
  -2  10   7       76.88       72.47      4.83 o
  -1  10   7       12.30       14.97      2.07 o
   0  10   7      213.33      205.63      7.80 o
   1  10   7      711.22      663.32     24.28 o
   2  10   7      463.17      484.36     22.49 o
   3  10   7        5.14        3.49      3.44 o
   4  10   7        5.46        4.71      4.60 o
   5  10   7        7.43       11.67      4.29 o
   6  10   7        9.30       24.40      7.33 o
   7  10   7        6.98       20.37      5.98 o
   8  10   7      212.98      243.56     20.37 o
   9  10   7        5.51        9.12      5.86 o
  -8  11   7        2.63       -2.82      4.80 o
  -7  11   7       46.34       31.45      9.34 o
  -6  11   7        2.80        1.24      3.54 o
  -5  11   7       70.72       49.97      7.05 o
  -4  11   7       28.01       23.59      4.15 o
  -3  11   7        9.59       20.25      4.78 o
  -2  11   7        0.02        0.51      1.91 o
  -1  11   7      182.16      182.25      6.93 o
   0  11   7      112.35      123.05      6.16 o
   1  11   7      152.47      168.31      9.35 o
   2  11   7        0.01        1.20      2.66 o
   3  11   7        9.00       10.44      5.19 o
   4  11   7       88.04       76.99      9.84 o
   5  11   7       39.96       38.43      7.05 o
   6  11   7        4.59        3.05      5.96 o
   7  11   7      139.92      120.89     13.24 o
   8  11   7       46.72       43.00     10.97 o
   9  11   7       12.94       18.41      7.05 o
  -8  12   7      166.63      177.66     16.19 o
  -7  12   7        0.45        6.65      4.86 o
  -6  12   7        4.17        6.44      4.40 o
  -5  12   7       57.57       67.70      6.52 o
  -4  12   7       96.42       65.80      6.43 o
  -3  12   7       58.11       60.23      6.25 o
  -2  12   7       72.07       67.51      4.70 o
  -1  12   7       30.07       42.33      4.04 o
   0  12   7       90.93      112.53      7.51 o
   1  12   7        3.24        6.16      2.70 o
   2  12   7       91.54       87.48      7.32 o
   3  12   7        0.81       -0.55      2.13 o
   4  12   7      121.29      137.67     13.90 o
   5  12   7       11.23        2.38      4.46 o
   6  12   7       20.40       37.78      9.23 o
   7  12   7        0.75       -2.37      7.51 o
   8  12   7        0.35        0.89      5.55 o
  -7  13   7       11.53        8.71      7.70 o
  -6  13   7      117.85      121.66      8.35 o
  -5  13   7       19.70       15.26      4.16 o
  -4  13   7        7.13       -2.44      3.07 o
  -3  13   7      118.19      119.43      9.19 o
  -2  13   7       97.90      102.49     12.78 o
  -1  13   7       23.58       21.95      4.60 o
   0  13   7       78.50       96.44      6.32 o
   1  13   7       94.87       82.92      7.60 o
   2  13   7        0.84        1.28      2.89 o
   3  13   7       48.70       36.31      7.21 o
   4  13   7        7.83       11.84      5.78 o
   5  13   7       42.18       34.21      7.24 o
   6  13   7       19.35       13.81      5.91 o
   7  13   7       10.22        8.55     10.95 o
   8  13   7        8.61        4.85      6.35 o
  -7  14   7      314.55      344.81     25.80 o
  -6  14   7       29.31       18.98      4.08 o
  -5  14   7       13.38       13.96      4.37 o
  -4  14   7       14.05       17.17      4.49 o
  -3  14   7       58.21       39.46     33.75 o
  -2  14   7       49.96       47.76      7.41 o
  -1  14   7        9.62       -2.19      3.55 o
   0  14   7        1.18       -1.68      3.24 o
   1  14   7       84.12       91.86      7.98 o
   2  14   7        0.05       12.00      5.11 o
   3  14   7        2.03        0.64      2.75 o
   4  14   7        0.91       -4.91      5.23 o
   5  14   7       12.22        8.19      5.70 o
   6  14   7       51.45       54.06     15.14 o
   7  14   7       36.73       15.07     12.16 o
  -6  15   7       74.56       68.16      7.07 o
  -5  15   7        4.88        8.78      4.61 o
  -4  15   7        0.25        8.47     10.71 o
  -3  15   7        7.41       -1.87      6.14 o
  -2  15   7        0.39        0.06      4.02 o
  -1  15   7        1.68       -1.53      4.11 o
   0  15   7       19.40        8.88      3.99 o
   1  15   7       54.67       44.79      5.17 o
   2  15   7       33.91       42.51      5.84 o
   3  15   7       65.62       62.59      9.05 o
   4  15   7        2.89        3.64      4.32 o
   5  15   7        1.97        5.45      4.58 o
   6  15   7       14.87       15.88      5.31 o
   7  15   7       17.08       19.47      8.27 o
  -5  16   7       45.74       69.55     12.45 o
  -4  16   7        0.14       -0.70      6.56 o
  -3  16   7        1.22        9.30      7.64 o
  -2  16   7       32.42       35.41      6.72 o
  -1  16   7        0.71       -4.65      4.03 o
   0  16   7        1.58       -3.64      3.60 o
   1  16   7        2.65        1.77      4.38 o
   2  16   7       41.50       46.89      7.73 o
   3  16   7       31.54       33.48      4.66 o
   4  16   7       21.80       24.31      6.48 o
   5  16   7       23.03       31.67      7.20 o
   6  16   7       53.42       46.69      7.76 o
  -4  17   7       39.21       56.64     13.03 o
  -3  17   7       78.74       85.15     15.40 o
  -2  17   7        7.33        8.75      8.20 o
  -1  17   7        6.78        7.18     11.99 o
   0  17   7       23.77        9.03      6.07 o
   1  17   7      161.82      154.13     14.47 o
   2  17   7       47.17       28.96      5.35 o
   3  17   7       11.69        8.54      3.53 o
   4  17   7        0.41        2.56      5.07 o
   5  17   7        0.74        5.88      6.03 o
  -3  18   7        6.56       -0.70      8.09 o
  -2  18   7        2.92        6.08      5.72 o
  -1  18   7       24.12       23.53      6.69 o
   0  18   7        0.32        1.78      6.31 o
   1  18   7        0.08        1.72     10.61 o
   2  18   7       73.45       79.95     10.05 o
   3  18   7        0.02        5.97      3.54 o
   4  18   7      107.67      114.94     12.78 o
   5  18   7       36.60       24.26      7.47 o
  -2  19   7        9.64       11.46      8.26 o
  -1  19   7        5.76        3.55      6.00 o
   0  19   7       11.51        3.28      7.09 o
   1  19   7       17.59       14.83      6.45 o
   2  19   7       10.84        6.19      5.56 o
   3  19   7        0.07        2.28      5.01 o
  -3 -15   8       46.63       38.72      4.74 o
  -2 -15   8       21.29       20.24      5.07 o
  -1 -15   8        0.03        4.18      4.82 o
   1 -15   8       19.37       26.86     11.49 o
   2 -15   8        0.34       -1.45      8.29 o
  -4 -14   8       34.46       37.15     10.77 o
  -3 -14   8       17.31       20.26      5.13 o
  -2 -14   8       20.05       13.92      4.23 o
  -1 -14   8      121.10      125.57     11.14 o
   0 -14   8       23.99       22.11      8.44 o
   1 -14   8      100.16      100.67     17.30 o
   2 -14   8        5.92       -4.57      5.23 o
   3 -14   8       59.23       66.69     14.61 o
  -5 -13   8       36.03       25.29      6.43 o
  -4 -13   8       29.03       52.56      7.17 o
  -3 -13   8       68.04       85.64      9.84 o
  -2 -13   8      461.97      474.46     20.71 o
  -1 -13   8       44.04       34.71      6.92 o
   0 -13   8      219.37      307.41     25.36 o
   1 -13   8        8.97        6.59      4.45 o
   2 -13   8      404.12      447.75     29.56 o
   3 -13   8       92.82       93.67     16.06 o
   4 -13   8       81.96       72.04     14.35 o
  -6 -12   8        2.58        4.86      4.75 o
  -5 -12   8       27.42       37.11      6.69 o
  -4 -12   8        2.29       13.79      5.15 o
  -3 -12   8      113.53      113.04     10.86 o
  -2 -12   8       73.71       75.26      6.28 o
  -1 -12   8      337.30      369.74     21.82 o
   0 -12   8      102.26       88.92      9.03 o
   1 -12   8       48.27       39.97      5.96 o
   2 -12   8      148.96      135.25     13.07 o
   3 -12   8       30.39       14.40      8.09 o
   4 -12   8       80.33       86.39     14.40 o
   5 -12   8        8.13        8.46      7.21 o
  -7 -11   8       37.88       46.38      9.68 o
  -6 -11   8        0.68        8.32      4.64 o
  -5 -11   8       21.82       53.59      7.46 o
  -4 -11   8       20.15       29.19      5.77 o
  -3 -11   8       18.61       17.57      3.30 o
  -2 -11   8      149.22      150.53      8.94 o
  -1 -11   8      605.60      560.94     27.06 o
   0 -11   8      129.02      133.71      8.28 o
   1 -11   8        0.18       12.58      4.26 o
   2 -11   8       51.22       56.19      6.62 o
   3 -11   8       14.07       20.96      8.09 o
   4 -11   8        6.08        7.09      6.47 o
   5 -11   8        1.75       -0.57      4.67 o
   6 -11   8       19.83       17.16      5.16 o
  -7 -10   8        1.77        6.78      5.97 o
  -6 -10   8       10.02        7.39      4.09 o
  -5 -10   8      101.98      130.24     10.94 o
  -4 -10   8       58.08       45.04      9.18 o
  -3 -10   8        5.25        6.57      2.64 o
  -2 -10   8        8.48        7.10      3.58 o
  -1 -10   8      401.36      364.86     16.12 o
   0 -10   8      659.99      656.28     26.27 o
   1 -10   8       17.12       17.89      8.18 o
   2 -10   8      325.16      294.33     16.74 o
   3 -10   8       72.20       61.49     11.54 o
   4 -10   8      175.93      192.67     14.79 o
   5 -10   8      337.86      334.00     19.11 o
   6 -10   8       58.59       60.38      8.56 o
   7 -10   8       46.12       75.64     28.16 o
  -8  -9   8        1.03        6.47      6.41 o
  -7  -9   8       37.66       41.27      8.29 o
  -6  -9   8       57.25       63.62      7.50 o
  -5  -9   8       28.65       32.52      6.82 o
  -4  -9   8       49.51       57.98      8.80 o
  -3  -9   8      326.48      319.47     15.27 o
  -2  -9   8      116.70      113.65     12.97 o
  -1  -9   8       20.63       25.11      3.89 o
   0  -9   8      176.87      198.54      9.24 o
   1  -9   8      360.80      347.62     15.08 o
   2  -9   8      646.05      512.18     26.56 o
   3  -9   8       68.28       61.11     11.14 o
   4  -9   8        7.32       10.25      4.80 o
   5  -9   8       49.24       44.36      7.73 o
   6  -9   8      304.79      319.40     35.04 o
   7  -9   8       33.14       20.46     10.83 o
  -8  -8   8        6.09        6.67      5.82 o
  -7  -8   8       26.69       25.67     10.97 o
  -6  -8   8       18.80       14.41      5.42 o
  -5  -8   8        0.29        5.59      3.55 o
  -4  -8   8      297.33      321.55     18.70 o
  -3  -8   8      109.31      122.50      7.39 o
  -2  -8   8      164.03      176.00     14.80 o
  -1  -8   8      917.93      794.43     31.38 o
   0  -8   8      206.72      232.84      9.89 o
   1  -8   8       66.94       77.13      6.94 o
   2  -8   8      248.07      167.78      8.65 o
   3  -8   8       42.34       51.00      5.96 o
   4  -8   8      263.96      237.80     17.48 o
   5  -8   8       13.15       19.61      7.55 o
   6  -8   8       42.20       56.83     14.18 o
   7  -8   8      120.83      144.57     21.75 o
  -8  -7   8        7.56       11.14      5.52 o
  -7  -7   8       71.11       78.37     10.16 o
  -6  -7   8        8.67        8.15      4.83 o
  -5  -7   8        5.20       48.08      5.72 o
  -4  -7   8       15.72       17.13      4.00 o
  -3  -7   8      192.05      202.48     12.09 o
  -2  -7   8       17.90       17.21      3.19 o
  -1  -7   8       90.56       74.82      5.50 o
   0  -7   8       85.27      102.26      5.67 o
   1  -7   8      363.40      406.94     14.33 o
   2  -7   8       17.57       17.97      4.31 o
   3  -7   8       85.34       60.29     13.96 o
   4  -7   8      846.97      674.75     34.56 o
   5  -7   8        8.73       11.83      4.40 o
   6  -7   8        0.34        1.09      5.04 o
   7  -7   8        4.24        5.93      8.38 o
   8  -7   8        0.77       -9.17      7.84 o
  -9  -6   8       16.02       27.64      9.28 o
  -8  -6   8       61.61       63.70     11.67 o
  -7  -6   8      213.42      187.47     15.61 o
  -6  -6   8      102.93       75.39      9.22 o
  -5  -6   8       18.24       16.35      3.70 o
  -4  -6   8       97.15      105.51      8.12 o
  -3  -6   8       54.05       60.53      4.45 o
  -2  -6   8       32.79       41.76      3.41 o
  -1  -6   8       23.31       32.96      3.52 o
   0  -6   8        2.60        0.82      1.40 o
   1  -6   8      190.64      215.25      7.82 o
   2  -6   8       33.29       43.08      4.10 o
   3  -6   8        7.90        1.90      3.08 o
   4  -6   8      245.62      185.91     11.66 o
   5  -6   8      390.51      321.86     21.19 o
   6  -6   8        2.01       -0.29      6.43 o
   7  -6   8      125.11      113.53     17.59 o
   8  -6   8       40.06       60.13     13.94 o
  -9  -5   8       93.86      109.35     27.64 o
  -8  -5   8       41.20       34.32      6.61 o
  -7  -5   8      114.39      121.87     11.70 o
  -6  -5   8       39.28       25.29      5.58 o
  -5  -5   8       62.76       79.42      6.58 o
  -4  -5   8     1393.54     1306.65     64.98 o
  -3  -5   8       89.25       97.70      5.37 o
  -2  -5   8      614.95      584.59     20.16 o
  -1  -5   8      989.46      919.76     28.65 o
   0  -5   8      640.27      777.33     24.46 o
   1  -5   8      357.18      328.53     11.08 o
   2  -5   8     1569.21     1555.50     50.42 o
   3  -5   8      189.47      173.00      9.32 o
   4  -5   8      435.27      378.16     20.30 o
   5  -5   8        0.95        4.41      4.07 o
   6  -5   8        6.15        8.59      6.64 o
   7  -5   8        1.95       -3.16      6.06 o
   8  -5   8       11.37       10.95      7.55 o
   9  -5   8       44.89       48.47     12.48 o
  -9  -4   8        7.14       -1.00      6.35 o
  -8  -4   8       63.54       59.37      5.43 o
  -7  -4   8      221.60      223.25     13.07 o
  -6  -4   8       61.78       48.67      6.83 o
  -5  -4   8     1081.96      946.98     47.44 o
  -4  -4   8       17.84       26.55      3.96 o
  -3  -4   8      852.12      770.34     25.99 o
  -2  -4   8       50.83       47.85      3.15 o
  -1  -4   8       98.35       99.25      3.97 o
   0  -4   8      205.69      206.65      7.40 o
   1  -4   8       17.45       19.30      3.03 o
   2  -4   8      161.71      143.29      5.98 o
   3  -4   8      116.83      109.68      6.00 o
   4  -4   8        4.68       75.62     20.58 o
   5  -4   8      176.87      187.64     11.04 o
   6  -4   8       80.32       73.00     12.57 o
   7  -4   8       19.89       10.21      7.09 o
   8  -4   8        2.16        7.72      6.85 o
   9  -4   8       25.16       21.83      9.71 o
  -9  -3   8       59.02       64.61      8.47 o
  -8  -3   8       57.91       59.42      4.85 o
  -7  -3   8        5.46        8.28      2.51 o
  -6  -3   8      583.90      561.44     25.64 o
  -5  -3   8      423.36      406.83     18.22 o
  -4  -3   8      312.42      346.72     16.33 o
  -3  -3   8        0.72        0.84      1.51 o
  -2  -3   8      295.58      272.31     10.01 o
  -1  -3   8       11.05        8.76      1.96 o
   0  -3   8     1685.68     1907.29     57.86 o
   1  -3   8       78.98       83.65      6.31 o
   2  -3   8      533.12      555.36     17.61 o
   3  -3   8       14.20       19.56      3.05 o
   4  -3   8       36.93       48.81      4.23 o
   5  -3   8      296.24      338.08     17.94 o
   6  -3   8        3.49        1.70      4.15 o
   7  -3   8      339.11      325.59     32.53 o
   8  -3   8        3.29        4.98      6.14 o
   9  -3   8      216.06      230.52     26.57 o
  -9  -2   8       56.03       81.91      9.22 o
  -8  -2   8       71.30       50.20      6.01 o
  -7  -2   8       89.54      119.85      9.27 o
  -6  -2   8       89.94       80.84      7.57 o
  -5  -2   8       28.53       46.88      3.15 o
  -4  -2   8      151.02      153.64      7.26 o
  -3  -2   8       13.37       17.26      2.49 o
  -2  -2   8      132.46      143.51      5.81 o
  -1  -2   8       22.29       19.39      2.36 o
   0  -2   8      289.47      330.14     10.83 o
   1  -2   8      150.13      146.45      5.50 o
   2  -2   8      144.81      158.90      6.77 o
   3  -2   8      138.69      139.31      7.55 o
   4  -2   8      632.47      596.30     26.78 o
   5  -2   8       10.20       20.97      4.77 o
   6  -2   8       84.22       76.14      9.22 o
   7  -2   8       13.46       14.49      7.38 o
   8  -2   8        3.07        6.93      6.51 o
   9  -2   8        0.94        4.48      6.51 o
 -10  -1   8       12.49       17.30      6.35 o
  -9  -1   8       31.05       25.19      6.69 o
  -8  -1   8       31.10       45.45      7.84 o
  -7  -1   8        6.58        7.73      3.33 o
  -6  -1   8       30.54       14.70      3.88 o
  -5  -1   8       95.70      163.16      6.92 o
  -4  -1   8      193.36      166.90      8.14 o
  -3  -1   8     6018.83     5982.41    206.81 o
  -2  -1   8      821.91      863.94     28.76 o
  -1  -1   8      426.00      362.17     13.50 o
   0  -1   8     1235.06     1439.58     43.69 o
   1  -1   8       29.83       38.29      2.40 o
   2  -1   8     2563.93     2620.06     94.54 o
   3  -1   8      528.95      522.41     23.47 o
   4  -1   8      808.91      715.03     31.27 o
   5  -1   8      142.54      159.22     10.46 o
   6  -1   8        0.61        7.05      5.25 o
   7  -1   8      114.75      143.25     13.45 o
   8  -1   8       17.22       15.52      6.80 o
   9  -1   8       18.32       33.61      9.96 o
 -10   0   8       12.10       14.02      6.60 o
  -9   0   8       19.80       29.38      7.26 o
  -8   0   8       10.90       10.30      5.06 o
  -7   0   8      105.84      134.42     11.25 o
  -6   0   8       49.76       37.91      3.28 o
  -5   0   8       11.26       57.31      3.37 o
  -4   0   8       82.78       81.74      5.50 o
  -3   0   8      394.20      396.88     13.88 o
  -2   0   8       27.25       51.83      3.18 o
  -1   0   8     1226.99     1338.81     43.91 o
   0   0   8        7.93        7.32      1.48 o
   1   0   8       32.86       25.83      2.02 o
   2   0   8       13.37       16.32      1.76 o
   3   0   8      921.23      967.27     42.38 o
   4   0   8      857.70      838.19     32.22 o
   5   0   8      704.62      647.87     35.17 o
   6   0   8      696.87      619.10     40.32 o
   7   0   8        2.79        2.45      3.85 o
   8   0   8       41.27       29.54      8.67 o
   9   0   8      255.77      250.35     26.10 o
 -10   1   8        6.57        4.53      5.64 o
  -9   1   8      259.94      310.52     19.95 o
  -8   1   8       25.80       31.84      6.78 o
  -7   1   8       36.63       33.57      3.61 o
  -6   1   8        0.73        0.30      1.70 o
  -5   1   8      118.08      110.40      5.81 o
  -4   1   8       34.16       60.79      3.49 o
  -3   1   8     3344.26     3483.14    104.46 o
  -2   1   8     1739.14     1742.22     55.67 o
  -1   1   8       38.72       81.86      3.82 o
   0   1   8      265.00      239.74      8.57 o
   1   1   8       53.52       49.01      3.00 o
   2   1   8        6.38        5.47      1.29 o
   3   1   8       41.23       51.79      4.83 o
   4   1   8      112.53      115.05      6.09 o
   5   1   8      666.25      636.66     34.29 o
   6   1   8      490.58      477.94     26.57 o
   7   1   8      225.25      220.57     17.47 o
   8   1   8      172.75      197.47     27.69 o
   9   1   8       32.06       46.02     10.16 o
  10   1   8        3.40       -3.16      6.43 o
 -10   2   8        3.28        5.02      3.79 o
  -9   2   8       18.98       29.52      4.47 o
  -8   2   8       14.38       13.42      3.33 o
  -7   2   8       91.82       94.12      7.38 o
  -6   2   8      244.23      252.75     13.74 o
  -5   2   8        9.06       17.40      2.49 o
  -4   2   8      350.58      351.64     13.24 o
  -3   2   8      636.53      690.83     19.94 o
  -2   2   8       51.57       68.53      3.73 o
  -1   2   8       65.76      106.18      4.52 o
   0   2   8     1290.22     1445.30     49.94 o
   1   2   8       40.61       61.39      6.10 o
   2   2   8       34.21       56.34      3.45 o
   3   2   8      687.37      777.77     31.19 o
   4   2   8      390.75      405.29     19.60 o
   5   2   8        3.22        8.26      3.46 o
   6   2   8      245.35      240.18     18.31 o
   7   2   8       93.82       98.84     10.46 o
   8   2   8       15.92        6.90      4.84 o
   9   2   8       16.64       20.30      7.68 o
  10   2   8        6.17        5.81      6.93 o
 -10   3   8        8.29       19.01      5.27 o
  -9   3   8       40.23       50.13      5.98 o
  -8   3   8      157.61      151.15     10.90 o
  -7   3   8      212.28      219.33     14.64 o
  -6   3   8      512.74      489.87     25.18 o
  -5   3   8      535.57      516.92     20.97 o
  -4   3   8      175.87      150.15      6.41 o
  -3   3   8       54.42       59.41      2.89 o
  -2   3   8        7.20        4.29      1.18 o
  -1   3   8       42.02       35.67      2.37 o
   0   3   8      187.67      186.20      6.91 o
   1   3   8       19.55       41.72      2.69 o
   2   3   8     1779.01     1805.76     70.77 o
   3   3   8     3235.13     3350.45    131.09 o
   4   3   8       47.09       80.73      5.39 o
   5   3   8      149.15      145.00     11.47 o
   6   3   8        1.03       -1.94      6.28 o
   7   3   8       36.27       33.64     12.10 o
   8   3   8       27.21       23.78      7.28 o
   9   3   8      254.48      299.04     23.22 o
  10   3   8        6.96        0.41      6.35 o
  -9   4   8      257.02      245.83     30.31 o
  -8   4   8       45.35       48.29      5.76 o
  -7   4   8        6.53        4.29      2.84 o
  -6   4   8      650.03      604.11     36.94 o
  -5   4   8      800.31      760.96     33.91 o
  -4   4   8      910.26      896.05     35.27 o
  -3   4   8      940.39      934.71     28.75 o
  -2   4   8       13.25       20.86      2.58 o
  -1   4   8       28.20       17.29      1.81 o
   0   4   8       22.27       37.22      2.63 o
   1   4   8     1197.39     1290.55     43.90 o
   2   4   8       33.96       60.35      4.57 o
   3   4   8      225.75      219.04      9.65 o
   4   4   8       64.41       72.92      5.04 o
   5   4   8        3.64       25.69      5.30 o
   6   4   8       65.60       55.93      7.28 o
   7   4   8       91.98      112.26     11.25 o
   8   4   8       13.78        6.36      4.69 o
   9   4   8       30.50       39.81      7.58 o
  10   4   8        8.92        8.00      6.85 o
  -9   5   8       21.82       22.74      5.18 o
  -8   5   8       24.91       26.28      9.39 o
  -7   5   8      121.25      136.88     10.56 o
  -6   5   8        1.94        3.02      5.90 o
  -5   5   8      111.51      111.97      7.98 o
  -4   5   8      699.38      599.94     26.93 o
  -3   5   8      502.14      508.17     16.12 o
  -2   5   8     2461.70     2553.08     77.65 o
  -1   5   8       37.57       49.12      2.54 o
   0   5   8     1167.16     1429.14     41.67 o
   1   5   8      483.52      418.38     15.94 o
   2   5   8      719.51      778.06     31.22 o
   3   5   8     6241.67     6316.14    246.22 o
   4   5   8      218.34      210.92      9.86 o
   5   5   8       76.20      102.57      6.40 o
   6   5   8       26.62        7.62      2.89 o
   7   5   8       11.24        8.12      4.60 o
   8   5   8       22.96       21.92      6.00 o
   9   5   8       23.63       41.18     10.59 o
  10   5   8        7.53        0.74      6.31 o
  -9   6   8        2.96        9.37      4.32 o
  -8   6   8        0.97        2.62      3.55 o
  -7   6   8        7.34       -0.20      3.18 o
  -6   6   8       83.99       62.89      6.63 o
  -5   6   8       30.42       49.07      5.47 o
  -4   6   8      822.75      817.66     26.86 o
  -3   6   8      153.08      149.71      6.46 o
  -2   6   8      212.30      233.94      8.10 o
  -1   6   8      158.08      160.19      5.24 o
   0   6   8      194.50      221.03      6.74 o
   1   6   8       28.77       27.48      2.12 o
   2   6   8      204.77      210.17      8.55 o
   3   6   8        4.14        6.28      1.54 o
   4   6   8      100.68      134.75      7.00 o
   5   6   8       27.81       39.52      4.64 o
   6   6   8       73.66       49.88      5.00 o
   7   6   8       87.37      113.24     11.48 o
   8   6   8       63.37       44.36      7.51 o
   9   6   8       59.52       68.88      9.68 o
  -9   7   8      212.84      215.54     16.34 o
  -8   7   8        5.33        2.82      3.82 o
  -7   7   8      385.80      377.83     35.00 o
  -6   7   8        3.03        0.35      2.96 o
  -5   7   8      321.18      373.49     24.12 o
  -4   7   8       31.82       35.52      3.24 o
  -3   7   8       20.82       27.69      3.80 o
  -2   7   8      584.36      607.04     20.35 o
  -1   7   8       78.76       82.39      4.03 o
   0   7   8     1829.30     2090.02     56.50 o
   1   7   8        9.00       10.73      1.44 o
   2   7   8      354.94      343.15     13.14 o
   3   7   8        2.33        2.95      1.46 o
   4   7   8      340.08      389.47     18.74 o
   5   7   8      437.14      438.16     20.87 o
   6   7   8      555.43      535.02     28.11 o
   7   7   8        5.82        6.26      4.56 o
   8   7   8       75.65       80.62     10.02 o
   9   7   8       59.99       75.64     10.09 o
  -9   8   8       25.10       15.30      9.06 o
  -8   8   8        7.01        1.75      4.07 o
  -7   8   8       38.24       41.99      6.38 o
  -6   8   8       71.51       69.29      7.70 o
  -5   8   8      129.31      141.46     11.45 o
  -4   8   8        6.34       27.48      4.58 o
  -3   8   8      118.65      113.84      7.25 o
  -2   8   8      150.04      140.15      5.61 o
  -1   8   8       19.66       20.05      2.05 o
   0   8   8      231.61      235.41      7.27 o
   1   8   8      120.04      120.63      4.36 o
   2   8   8       64.98       76.52      4.26 o
   3   8   8      859.07      798.02     31.38 o
   4   8   8        8.96       17.36      4.19 o
   5   8   8     1017.30      934.11     42.54 o
   6   8   8       70.74       82.20     12.89 o
   7   8   8      220.06      217.15     18.10 o
   8   8   8       62.48       44.96      7.78 o
   9   8   8        4.20       10.80      5.90 o
  -9   9   8       39.85       37.40      7.02 o
  -8   9   8       21.33       22.57      5.75 o
  -7   9   8        2.27        3.40      3.80 o
  -6   9   8        4.05        8.29      6.91 o
  -5   9   8        2.87        5.27      2.32 o
  -4   9   8      372.07      327.66     15.54 o
  -3   9   8      216.72      206.18     12.94 o
  -2   9   8     1699.18     1652.47     62.37 o
  -1   9   8      322.50      313.34     10.49 o
   0   9   8      571.92      690.82     20.64 o
   1   9   8     1011.02      951.39     29.58 o
   2   9   8      598.68      529.86     21.89 o
   3   9   8       79.60       95.11      8.56 o
   4   9   8     1380.49     1312.37     65.85 o
   5   9   8       97.41       92.68      7.91 o
   6   9   8       50.23       46.96      7.24 o
   7   9   8      109.31      112.84     12.39 o
   8   9   8       40.95       58.48     22.30 o
   9   9   8      109.53      139.61     27.79 o
  -8  10   8       37.89       50.44      7.92 o
  -7  10   8       93.07       86.12      9.53 o
  -6  10   8        3.64        2.40      3.74 o
  -5  10   8      479.89      403.37     20.90 o
  -4  10   8      209.56      165.24     10.49 o
  -3  10   8       14.53        6.84      2.58 o
  -2  10   8       35.96       52.56      3.85 o
  -1  10   8      197.35      223.49      7.59 o
   0  10   8        2.14        1.92      1.35 o
   1  10   8       46.50       49.45      4.10 o
   2  10   8       15.80       12.40      2.81 o
   3  10   8       49.75       54.02      5.08 o
   4  10   8       86.88       93.69     15.79 o
   5  10   8       18.43       11.86      5.92 o
   6  10   8       94.06       82.54      7.50 o
   7  10   8      268.57      265.04     21.47 o
   8  10   8       53.62       36.30      9.23 o
   9  10   8       17.02       21.83      7.25 o
  -8  11   8        3.79        2.72      5.25 o
  -7  11   8        3.71        6.95      4.83 o
  -6  11   8        0.08        3.06      3.95 o
  -5  11   8        3.26        3.32      5.02 o
  -4  11   8      768.06      712.94     35.72 o
  -3  11   8      110.38       99.52      6.97 o
  -2  11   8       20.46       17.64      2.69 o
  -1  11   8      341.45      406.62     13.53 o
   0  11   8       87.27      112.45      7.14 o
   1  11   8      118.17      108.54      7.14 o
   2  11   8       13.68        7.76      4.23 o
   3  11   8      185.11      197.02     12.16 o
   4  11   8       23.82       30.03      6.61 o
   5  11   8        8.64       15.13      8.99 o
   6  11   8        7.76        8.27      3.85 o
   7  11   8       62.09       66.05      9.75 o
   8  11   8        9.42        9.62      7.70 o
   9  11   8       25.28       52.07     10.33 o
  -7  12   8       85.94      101.08     11.54 o
  -6  12   8       24.07       24.46      6.08 o
  -5  12   8        7.18        8.86      3.45 o
  -4  12   8      268.02      232.49     16.63 o
  -3  12   8       43.19       25.69      7.46 o
  -2  12   8      139.01       92.90      5.86 o
  -1  12   8       53.15       88.11      9.57 o
   0  12   8      209.47      232.07     13.09 o
   1  12   8      774.40      738.20     31.86 o
   2  12   8      172.52      156.83     10.48 o
   3  12   8      113.76      128.57     11.59 o
   4  12   8      340.72      343.61     25.05 o
   5  12   8        0.09       -2.09      4.11 o
   6  12   8       29.02       12.14      5.29 o
   7  12   8       22.50       32.22      7.85 o
   8  12   8        5.66       -2.39      8.41 o
  -7  13   8       52.26       54.35      9.51 o
  -6  13   8      343.83      338.40     24.16 o
  -5  13   8       63.10       60.81      6.55 o
  -4  13   8        7.29        1.53      3.30 o
  -3  13   8       55.66       49.77      5.90 o
  -2  13   8      648.57      539.83     27.32 o
  -1  13   8      360.16      369.69     23.83 o
   0  13   8      124.81      145.61      9.10 o
   1  13   8       45.59       41.54      5.55 o
   2  13   8      113.76      110.47     10.32 o
   3  13   8      290.83      328.18     18.69 o
   4  13   8       50.21       72.44     10.32 o
   5  13   8       42.00       39.20      7.99 o
   6  13   8       53.19       54.52      8.85 o
   7  13   8       42.54       46.49      9.32 o
   8  13   8        2.37        6.29      6.61 o
  -7  14   8       32.85       43.57      9.08 o
  -6  14   8       35.04       38.20      9.51 o
  -5  14   8      337.03      335.15     19.14 o
  -4  14   8      166.57      194.81     13.01 o
  -3  14   8       67.53       47.51     10.54 o
  -2  14   8      298.50      289.67     19.82 o
  -1  14   8       29.29       26.68      5.64 o
   0  14   8      685.54      646.16     38.35 o
   1  14   8      387.58      363.32     20.43 o
   2  14   8       24.20       18.16      4.13 o
   3  14   8        7.80       10.16      3.21 o
   4  14   8       51.58       42.68      9.02 o
   5  14   8       87.87      124.64     14.34 o
   6  14   8        8.15       21.46      6.56 o
   7  14   8        1.30       -5.31      5.92 o
  -6  15   8       32.72       26.47      8.20 o
  -5  15   8        2.98        3.86      4.22 o
  -4  15   8        5.43        3.19      4.69 o
  -3  15   8       11.64       19.00      7.88 o
  -2  15   8       56.99       69.59      8.78 o
  -1  15   8        0.32        3.74      4.27 o
   0  15   8      103.18      108.84     13.66 o
   1  15   8      546.66      528.24     24.77 o
   2  15   8      162.18      183.08     12.86 o
   3  15   8       21.57       19.99      8.98 o
   4  15   8       20.88       23.27      7.72 o
   5  15   8       15.95       32.52      7.98 o
   6  15   8        0.68       -0.17      5.58 o
   7  15   8       42.10       58.82     12.97 o
  -5  16   8       24.81       26.43      8.79 o
  -4  16   8       86.11       86.43     14.44 o
  -3  16   8       28.50       52.20     11.67 o
  -2  16   8      166.33      163.75     26.68 o
  -1  16   8       30.73       42.86      7.24 o
   0  16   8      122.15      110.90      9.83 o
   1  16   8      423.74      419.75     28.40 o
   2  16   8       77.90       79.13      7.16 o
   3  16   8       92.15      105.47      8.05 o
   4  16   8        3.38        2.21      4.83 o
   5  16   8       36.27       38.60      7.36 o
   6  16   8        3.55       -3.00      4.74 o
  -4  17   8       99.28      124.24     17.96 o
  -3  17   8       76.79       55.03     12.87 o
  -2  17   8      431.32      435.77     28.86 o
  -1  17   8       24.49       17.28      7.23 o
   0  17   8      245.45      314.31     22.24 o
   1  17   8       30.82       27.04      6.78 o
   2  17   8      444.99      443.47     21.71 o
   3  17   8      123.27      132.05     10.86 o
   4  17   8       31.70       58.36      8.92 o
   5  17   8       20.01       20.17      6.77 o
  -3  18   8       51.20       38.97     11.33 o
  -2  18   8        3.25        4.29      5.73 o
  -1  18   8       83.19      105.09     11.77 o
   0  18   8       12.26        6.76      6.64 o
   1  18   8      131.11      101.98     11.94 o
   2  18   8       18.74        8.55      5.29 o
   3  18   8       27.27       22.70      4.59 o
   4  18   8       35.25       37.79     12.07 o
   5  18   8        8.18       25.38      7.59 o
  -2  19   8        0.60        2.59      6.16 o
  -1  19   8        4.06        8.38      5.91 o
   0  19   8        1.46       10.71      7.30 o
   1  19   8        0.02       -2.07      5.40 o
   2  19   8       19.58       20.21      9.98 o
   3  19   8       59.54       48.49      9.41 o
  -2 -15   9       12.87       13.39      4.74 o
  -1 -15   9       71.43       64.03      9.19 o
   1 -15   9        4.54       -9.54      8.72 o
  -4 -14   9       88.98       97.74     11.75 o
  -3 -14   9        1.53        1.02      3.11 o
  -2 -14   9       24.72       34.32      5.51 o
  -1 -14   9        1.66       -0.10      5.38 o
   0 -14   9       28.35       22.66     10.66 o
   1 -14   9      208.65      218.77     26.73 o
   2 -14   9      130.94      126.30     13.90 o
   3 -14   9       70.07       59.67     13.77 o
  -5 -13   9       76.42       74.94     11.54 o
  -4 -13   9       86.72      101.22     13.78 o
  -3 -13   9        4.11        8.21      3.05 o
  -2 -13   9      143.82      150.07      9.57 o
  -1 -13   9      146.17      138.29     12.63 o
   0 -13   9        3.06       10.60      6.87 o
   1 -13   9        0.37        6.26      4.54 o
   2 -13   9       45.01       40.92      8.74 o
   3 -13   9        6.97       12.57      9.30 o
   4 -13   9       72.92       74.69     14.49 o
  -6 -12   9        0.12       -5.75      4.02 o
  -5 -12   9       15.86       15.68      5.30 o
  -4 -12   9        0.14        0.12      3.80 o
  -3 -12   9       78.81       99.05      6.94 o
  -2 -12   9      154.95      161.85      9.75 o
  -1 -12   9        0.07        4.63      4.66 o
   0 -12   9       67.37       71.46     16.08 o
   1 -12   9       56.81       40.02      6.32 o
   2 -12   9       18.10       31.55     11.29 o
   3 -12   9      263.70      288.57     30.46 o
   4 -12   9        4.18       10.00      7.76 o
   5 -12   9      266.93      277.24     28.51 o
  -6 -11   9        8.23       -0.34      4.30 o
  -5 -11   9       42.73       50.44      6.82 o
  -4 -11   9       29.59       18.22      4.75 o
  -3 -11   9       45.83       30.81      4.68 o
  -2 -11   9       42.21       37.92      5.78 o
  -1 -11   9        6.35        5.62      4.16 o
   0 -11   9       75.06       63.33     10.82 o
   1 -11   9       40.14       28.09      6.20 o
   2 -11   9        0.14        5.64      3.99 o
   3 -11   9      200.70      205.83     23.45 o
   4 -11   9        6.28       23.48      8.63 o
   5 -11   9       85.67       80.21     12.87 o
   6 -11   9       14.10       12.26      4.90 o
  -7 -10   9        0.00       -5.28      5.67 o
  -6 -10   9       14.15       16.37      4.95 o
  -5 -10   9      128.46      109.62     10.20 o
  -4 -10   9       37.08       27.48     10.91 o
  -3 -10   9        0.57        6.28      3.64 o
  -2 -10   9        1.20        2.50      3.61 o
  -1 -10   9       82.41       78.64     10.43 o
   0 -10   9        0.39        4.12      3.00 o
   1 -10   9      423.62      388.32     21.31 o
   2 -10   9        6.17        3.83      3.69 o
   3 -10   9      118.44      116.36     15.73 o
   4 -10   9       10.33       11.83      6.47 o
   5 -10   9        0.31        7.29      4.29 o
   6 -10   9       41.74       48.12      6.43 o
  -7  -9   9       61.75       57.01      9.76 o
  -6  -9   9        0.53        4.19      3.85 o
  -5  -9   9       53.59       46.36      6.40 o
  -4  -9   9       63.45       53.08      7.72 o
  -3  -9   9       17.27        9.53      2.74 o
  -2  -9   9        0.65       -3.00      3.00 o
  -1  -9   9       28.84       33.27      4.16 o
   0  -9   9       19.61       24.38      3.47 o
   1  -9   9      504.70      449.89     18.74 o
   2  -9   9        2.23       11.44      5.76 o
   3  -9   9      110.54       97.54     11.56 o
   4  -9   9       35.22       65.30     11.02 o
   5  -9   9       88.16       73.10      9.22 o
   6  -9   9       31.14       33.86      6.16 o
   7  -9   9        4.13       -5.61      8.51 o
  -8  -8   9      110.40      124.19     13.64 o
  -7  -8   9      123.46      139.19     14.49 o
  -6  -8   9       29.99       23.03      4.77 o
  -5  -8   9        7.87        9.30      4.05 o
  -4  -8   9        5.05        3.14      3.25 o
  -3  -8   9        7.77       34.64      5.02 o
  -2  -8   9       87.03       91.06      6.20 o
  -1  -8   9        4.29        4.37      2.69 o
   0  -8   9      139.66      148.32      7.64 o
   1  -8   9      365.49      329.88     14.33 o
   2  -8   9       10.42       14.18      3.33 o
   3  -8   9       36.31       25.55      7.20 o
   4  -8   9        6.28        6.49      4.29 o
   5  -8   9        3.37        4.52      4.48 o
   6  -8   9        2.86        8.52      6.58 o
   7  -8   9       18.73       21.46     10.71 o
  -8  -7   9        5.13       10.02      5.17 o
  -7  -7   9       16.32       20.80      8.34 o
  -6  -7   9       38.59       33.46      8.86 o
  -5  -7   9        2.64       34.24     10.35 o
  -4  -7   9       28.03       23.91      4.00 o
  -3  -7   9      184.12      206.89      9.91 o
  -2  -7   9       67.22       71.49      8.10 o
  -1  -7   9      221.84      228.01     10.91 o
   0  -7   9       38.08       53.22      4.30 o
   1  -7   9       34.61       38.43      3.69 o
   2  -7   9       90.31       96.97      5.66 o
   3  -7   9      741.92      613.90     31.85 o
   4  -7   9        0.11        4.57      3.20 o
   5  -7   9       82.25       80.64     11.18 o
   6  -7   9        0.99        5.04      3.54 o
   7  -7   9       11.08       18.64      9.96 o
   8  -7   9       54.95       47.93     13.56 o
  -9  -6   9       21.34       22.01      6.03 o
  -8  -6   9       25.53       28.02      5.66 o
  -7  -6   9       20.47       41.12      7.29 o
  -6  -6   9       15.85        9.79      4.88 o
  -5  -6   9      123.69      119.39      9.06 o
  -4  -6   9       34.66       30.91      6.64 o
  -3  -6   9       49.27       63.91      5.87 o
  -2  -6   9        4.72        4.32      2.09 o
  -1  -6   9       25.99       27.91      2.90 o
   0  -6   9      180.88      174.09      8.12 o
   1  -6   9       17.19       22.72      3.07 o
   2  -6   9        0.02        4.82      2.61 o
   3  -6   9      216.36      203.53     12.60 o
   4  -6   9      434.45      396.58     21.44 o
   5  -6   9      940.18      823.90     49.94 o
   6  -6   9        6.39       27.60      9.42 o
   7  -6   9       11.34       10.59      7.80 o
   8  -6   9        0.00        5.61      9.30 o
  -9  -5   9        1.41        1.28      4.53 o
  -8  -5   9      125.52      132.38     11.33 o
  -7  -5   9        9.68       28.00      8.69 o
  -6  -5   9      142.32      146.24     13.34 o
  -5  -5   9       45.61       54.44      9.44 o
  -4  -5   9       34.04       24.82      3.83 o
  -3  -5   9      817.98      737.59     33.04 o
  -2  -5   9       43.83       42.27      3.50 o
  -1  -5   9      451.52      420.76     14.74 o
   0  -5   9      110.53      128.05      5.89 o
   1  -5   9      104.36       98.43      4.73 o
   2  -5   9       13.03       14.11      2.67 o
   3  -5   9        0.09        5.23      2.54 o
   4  -5   9       64.98       55.75     11.98 o
   5  -5   9      281.69      259.51     14.80 o
   6  -5   9      174.65      138.73     19.00 o
   7  -5   9      206.11      212.92     25.56 o
   8  -5   9       47.38       44.03     12.24 o
  -9  -4   9       15.25       13.62      9.23 o
  -8  -4   9      136.65      141.05     15.09 o
  -7  -4   9        3.20        6.35      3.80 o
  -6  -4   9      176.38      173.06     12.32 o
  -5  -4   9        1.12        7.43      2.76 o
  -4  -4   9       64.39       76.37      9.88 o
  -3  -4   9       12.49       11.28      2.92 o
  -2  -4   9       40.60       43.26      4.07 o
  -1  -4   9       66.91       73.02      3.78 o
   0  -4   9        0.50       -1.68      1.44 o
   1  -4   9       17.99       20.38      2.25 o
   2  -4   9       23.54       32.81      3.72 o
   3  -4   9        1.68        2.24      2.21 o
   4  -4   9        0.07       -0.81      2.36 o
   5  -4   9        6.32       11.03      3.04 o
   6  -4   9      291.60      257.24     27.22 o
   7  -4   9      447.67      430.82     42.16 o
   8  -4   9       12.46       15.52      8.72 o
   9  -4   9       21.72       16.60      8.59 o
  -9  -3   9        7.26        8.06      3.59 o
  -8  -3   9       38.25       37.03      5.90 o
  -7  -3   9        4.71        8.23      2.90 o
  -6  -3   9      248.71      238.51     12.14 o
  -5  -3   9        6.74        8.01      2.96 o
  -4  -3   9       89.75       84.37     12.84 o
  -3  -3   9       12.36       49.89      3.59 o
  -2  -3   9        7.70        9.04      1.78 o
  -1  -3   9       70.58       71.92      3.88 o
   0  -3   9       15.92       14.23      1.89 o
   1  -3   9        6.76        1.38      1.36 o
   2  -3   9        9.07       10.31      1.91 o
   3  -3   9       39.68       48.90      4.40 o
   4  -3   9        5.96        2.94      2.49 o
   5  -3   9      225.37      223.85     12.82 o
   6  -3   9      137.17      138.47     24.86 o
   7  -3   9      193.12      195.16     23.28 o
   8  -3   9      381.65      314.26     32.45 o
   9  -3   9       30.53       21.20      8.88 o
  -9  -2   9        0.70        1.27      3.06 o
  -8  -2   9        0.84        1.47      2.56 o
  -7  -2   9       33.79       40.11      4.05 o
  -6  -2   9       85.69      101.47      6.54 o
  -5  -2   9      253.71      249.78     10.80 o
  -4  -2   9       92.50      113.11      7.11 o
  -3  -2   9       64.03      159.83      6.74 o
  -2  -2   9       10.06       11.09      1.78 o
  -1  -2   9     2274.79     2156.48     75.38 o
   0  -2   9        5.97        5.81      1.52 o
   1  -2   9      188.55      199.30     10.37 o
   2  -2   9        1.04        1.24      1.39 o
   3  -2   9     1663.84     1604.43     70.06 o
   4  -2   9       74.55       65.04      5.01 o
   5  -2   9      177.32      186.00     10.92 o
   6  -2   9      118.86      133.28     12.80 o
   7  -2   9       33.93       10.54      7.21 o
   8  -2   9      101.54      100.67     15.43 o
   9  -2   9       40.20       50.45     12.53 o
  -9  -1   9      125.60      126.67      9.77 o
  -8  -1   9       10.65        7.27      2.90 o
  -7  -1   9        0.01        0.18      2.61 o
  -6  -1   9       13.00        5.88      2.33 o
  -5  -1   9      613.92      524.03     19.49 o
  -4  -1   9      403.18      396.75     16.19 o
  -3  -1   9       61.17       66.04      3.28 o
  -2  -1   9       32.57       49.87      3.06 o
  -1  -1   9      645.74      647.64     23.42 o
   0  -1   9       12.74       12.47      1.64 o
   1  -1   9       86.63       94.40      5.40 o
   2  -1   9       72.13       65.13      3.52 o
   3  -1   9     1104.85     1082.47     47.57 o
   4  -1   9        3.84        5.70      2.47 o
   5  -1   9      363.61      350.98     24.43 o
   6  -1   9      216.33      240.37     22.24 o
   7  -1   9        6.05        8.16      4.85 o
   8  -1   9      163.48      170.51     20.87 o
   9  -1   9        1.11       10.50      7.14 o
  -9   0   9       54.92       63.36      6.52 o
  -8   0   9        0.63        7.19      5.71 o
  -7   0   9       16.95       21.65      4.05 o
  -6   0   9       28.31       30.94      3.76 o
  -5   0   9        0.17        0.14      1.50 o
  -4   0   9      167.53      156.61      6.88 o
  -3   0   9      201.22      209.32      6.95 o
  -2   0   9      253.73      275.38      9.97 o
  -1   0   9      294.08      318.71     12.18 o
   0   0   9       14.33       13.17      1.59 o
   1   0   9       11.81       17.31      3.27 o
   2   0   9       18.47       36.56      4.14 o
   3   0   9        6.92       10.15      3.18 o
   4   0   9      228.75      246.14     11.95 o
   5   0   9        5.98       25.31      8.51 o
   6   0   9       17.41       17.45      9.05 o
   7   0   9        4.91        5.64      4.40 o
   8   0   9        0.19        5.14      6.31 o
   9   0   9       52.88       33.86     10.04 o
  -9   1   9        2.56        5.42      3.69 o
  -8   1   9       30.21       31.44      4.57 o
  -7   1   9       38.81       42.69      4.43 o
  -6   1   9        7.75       10.68      2.34 o
  -5   1   9       39.57       71.12      6.02 o
  -4   1   9       96.85       94.23      5.57 o
  -3   1   9      101.01      155.00      6.12 o
  -2   1   9        8.46       11.97      1.91 o
  -1   1   9     2208.54     2428.79     79.12 o
   0   1   9      360.38      349.69     12.19 o
   1   1   9      108.49      135.55      5.66 o
   2   1   9        4.87        8.68      1.54 o
   3   1   9      509.96      460.63     20.92 o
   4   1   9        6.49        8.76      2.10 o
   5   1   9       19.23       18.98      5.12 o
   6   1   9       46.75       58.72      8.04 o
   7   1   9        6.85        4.60      4.58 o
   8   1   9       67.17       44.39      8.09 o
   9   1   9        4.15        4.73      6.18 o
  -9   2   9       25.23       21.82      4.52 o
  -8   2   9      301.03      272.82     17.90 o
  -7   2   9       42.48       43.97      7.16 o
  -6   2   9       64.03       66.90      5.37 o
  -5   2   9      750.98      761.85     30.40 o
  -4   2   9       76.84       57.18      3.58 o
  -3   2   9       73.92       80.03      4.80 o
  -2   2   9      514.51      483.74     16.23 o
  -1   2   9      932.58     1084.90     36.03 o
   0   2   9       63.61       71.70      3.96 o
   1   2   9      496.13      574.63     18.39 o
   2   2   9      612.55      599.77     22.32 o
   3   2   9      886.71      841.84     37.31 o
   4   2   9       20.62       19.99      1.73 o
   5   2   9      809.69      819.71     43.89 o
   6   2   9      244.30      260.72     30.14 o
   7   2   9       82.61       91.94     10.43 o
   8   2   9       14.73       11.98      5.42 o
   9   2   9       85.14       81.58     13.32 o
  -9   3   9       71.10       77.56     19.11 o
  -8   3   9       31.38       31.89      4.82 o
  -7   3   9       38.26       50.07      5.53 o
  -6   3   9      281.41      276.10     15.06 o
  -5   3   9      367.11      345.30     14.69 o
  -4   3   9        8.31       13.35      2.00 o
  -3   3   9      888.42      826.61     26.97 o
  -2   3   9      240.50      228.91      7.78 o
  -1   3   9      432.38      440.47     15.29 o
   0   3   9      263.60      265.15     10.34 o
   1   3   9     1778.66     2032.93     67.05 o
   2   3   9      199.65      236.33      9.47 o
   3   3   9       55.07       75.47      4.45 o
   4   3   9        1.57        1.03      2.47 o
   5   3   9      370.52      383.42     21.94 o
   6   3   9        1.58        5.54      4.62 o
   7   3   9        0.01       -0.33      6.18 o
   8   3   9      289.01      282.08     21.77 o
   9   3   9       15.17       13.99      6.03 o
  -9   4   9       40.53       43.12      5.98 o
  -8   4   9       17.03       20.42      4.31 o
  -7   4   9        3.20        5.84      3.18 o
  -6   4   9       26.31       19.32      3.73 o
  -5   4   9      134.70      137.78      7.95 o
  -4   4   9       41.15       47.49      4.06 o
  -3   4   9      159.98      150.37      5.89 o
  -2   4   9       58.78       61.42      3.15 o
  -1   4   9       25.57       16.63      1.76 o
   0   4   9      220.02      213.86      7.96 o
   1   4   9     1299.77     1397.76     46.56 o
   2   4   9       32.89       46.89      2.98 o
   3   4   9        0.85        0.34      1.85 o
   4   4   9      172.68      162.31      9.23 o
   5   4   9        2.37       25.17      6.59 o
   6   4   9       10.61       16.70      3.59 o
   7   4   9       11.57       10.48      4.96 o
   8   4   9        2.82        5.04      7.78 o
   9   4   9        0.44       -1.32     11.65 o
  -9   5   9       32.41       27.03      5.35 o
  -8   5   9       15.99       18.41      4.30 o
  -7   5   9        2.28        1.13      2.94 o
  -6   5   9       45.55       33.18      4.71 o
  -5   5   9       94.96      144.57      8.98 o
  -4   5   9      160.27      179.95      7.93 o
  -3   5   9      154.68      168.44      6.50 o
  -2   5   9       26.41       21.00      1.92 o
  -1   5   9       13.15       16.00      2.40 o
   0   5   9        6.02        3.13      1.48 o
   1   5   9      126.54      140.82      5.76 o
   2   5   9      186.15      212.29      9.49 o
   3   5   9      232.13      232.72     10.22 o
   4   5   9      182.58      190.23     16.51 o
   5   5   9      156.97      139.21      8.14 o
   6   5   9       13.93       12.19      3.46 o
   7   5   9       14.70       14.51      5.14 o
   8   5   9        1.60        5.44      4.81 o
   9   5   9      131.55      151.12     20.19 o
  -9   6   9       12.81       10.45      4.66 o
  -8   6   9       93.62       99.78      9.42 o
  -7   6   9       17.92       15.65      7.55 o
  -6   6   9       47.70       49.98     10.16 o
  -5   6   9       88.59       95.81      8.39 o
  -4   6   9        0.99        1.71      1.50 o
  -3   6   9     1577.52     1527.86     54.38 o
  -2   6   9       24.98       23.06      2.11 o
  -1   6   9      281.60      241.56      7.44 o
   0   6   9       20.21       22.68      1.73 o
   1   6   9     1852.22     1776.29     51.82 o
   2   6   9        1.58        5.26      1.63 o
   3   6   9       31.61       39.14      5.04 o
   4   6   9      386.25      435.96     20.86 o
   5   6   9      607.54      588.27     27.36 o
   6   6   9        2.61        2.59      2.76 o
   7   6   9       19.73       22.73      7.01 o
   8   6   9       23.01       36.83      7.52 o
   9   6   9       65.64       80.55     10.78 o
  -9   7   9       49.18       51.20     17.22 o
  -8   7   9      174.43      166.45     14.71 o
  -7   7   9       83.01       70.90     18.75 o
  -6   7   9      260.44      265.20     18.18 o
  -5   7   9      431.37      391.53     25.31 o
  -4   7   9       63.47       67.60      6.84 o
  -3   7   9      781.86      739.57     29.72 o
  -2   7   9        0.09        1.41      1.22 o
  -1   7   9       59.01       56.20      2.98 o
   0   7   9        0.00        0.64      1.10 o
   1   7   9     1253.74     1158.95     32.19 o
   2   7   9        7.56        8.60      2.12 o
   3   7   9       37.78       59.79      4.51 o
   4   7   9       16.85       23.90      4.38 o
   5   7   9       45.76       58.26      5.13 o
   6   7   9      249.19      248.73     14.90 o
   7   7   9        1.47        1.89      4.37 o
   8   7   9       65.70       47.18     25.44 o
   9   7   9       19.43       16.21      6.56 o
  -9   8   9        0.83        0.43     10.25 o
  -8   8   9      232.69      232.08     17.05 o
  -7   8   9      274.20      253.24     17.92 o
  -6   8   9       87.51       56.75      6.99 o
  -5   8   9       36.75       32.77      5.25 o
  -4   8   9        5.83        7.03      3.18 o
  -3   8   9        0.65        3.70      1.92 o
  -2   8   9       29.93       28.12      2.44 o
  -1   8   9       35.07       27.94      2.32 o
   0   8   9       39.94       55.84      2.95 o
   1   8   9        0.94        2.25      1.21 o
   2   8   9        4.42        7.68      1.91 o
   3   8   9       93.67      103.24      5.80 o
   4   8   9      149.78      178.58     10.92 o
   5   8   9        3.61       20.57      9.06 o
   6   8   9      147.19      167.62     14.80 o
   7   8   9        1.30        4.18      4.56 o
   8   8   9        6.26        8.57      5.16 o
   9   8   9        2.51        4.98      5.68 o
  -8   9   9       45.47       44.18     10.31 o
  -7   9   9      479.53      463.52     39.46 o
  -6   9   9      363.00      306.45     21.10 o
  -5   9   9       73.15       81.44      5.94 o
  -4   9   9        0.00        1.59      2.18 o
  -3   9   9        0.80       41.95      4.13 o
  -2   9   9        0.26       -0.19      1.56 o
  -1   9   9       82.69       89.66      4.07 o
   0   9   9       56.03       59.08      3.97 o
   1   9   9      321.93      304.58      9.74 o
   2   9   9       92.49       99.88      5.29 o
   3   9   9      158.63      146.06      7.50 o
   4   9   9        0.05        2.70      3.04 o
   5   9   9        1.20        3.98      3.08 o
   6   9   9      217.46      232.54     14.47 o
   7   9   9       12.29       18.10      6.04 o
   8   9   9      165.44      182.61     17.32 o
   9   9   9        8.42        7.85      6.19 o
  -8  10   9       16.81       20.75      6.02 o
  -7  10   9       56.17       36.83      6.72 o
  -6  10   9       11.95       16.47      4.93 o
  -5  10   9      705.72      661.80     33.08 o
  -4  10   9      325.66      285.94     15.80 o
  -3  10   9       18.78       11.42      4.25 o
  -2  10   9       38.88       34.81      5.37 o
  -1  10   9       10.81        9.06      1.82 o
   0  10   9        0.38        3.62      1.70 o
   1  10   9      207.72      215.56      9.23 o
   2  10   9        1.94        2.47      2.00 o
   3  10   9      560.22      526.44     23.69 o
   4  10   9       12.34        5.92      3.42 o
   5  10   9      162.24      176.13     12.45 o
   6  10   9       18.93       39.27      7.02 o
   7  10   9       19.91       22.98      7.21 o
   8  10   9       49.83       44.37     16.74 o
   9  10   9        6.67        8.28      5.90 o
  -8  11   9       23.19       20.93      6.32 o
  -7  11   9        5.65        2.91      4.65 o
  -6  11   9        3.64        5.18      4.35 o
  -5  11   9      542.37      498.25     25.61 o
  -4  11   9       76.41       59.44      5.93 o
  -3  11   9      755.35      657.00     29.53 o
  -2  11   9       23.72       27.99      3.10 o
  -1  11   9       13.52       12.69      2.09 o
   0  11   9      310.28      320.64     13.79 o
   1  11   9      268.80      243.74     12.32 o
   2  11   9       47.18       37.64      4.85 o
   3  11   9       33.41       31.21      7.95 o
   4  11   9       69.07       72.45     17.28 o
   5  11   9       38.98       53.02      6.43 o
   6  11   9        9.73       11.31      4.07 o
   7  11   9        1.34        8.36      5.71 o
   8  11   9       20.10        7.04      6.02 o
  -7  12   9       21.18       20.67      6.45 o
  -6  12   9        5.31        5.37      4.78 o
  -5  12   9       12.18        7.89      5.97 o
  -4  12   9        9.45        4.28      3.39 o
  -3  12   9      436.73      349.96     19.13 o
  -2  12   9       38.59       35.25      3.52 o
  -1  12   9      143.52      154.16      8.53 o
   0  12   9        9.16        7.51      2.99 o
   1  12   9       95.88       86.98      6.56 o
   2  12   9       98.99      102.68      8.34 o
   3  12   9       70.00       56.89      5.67 o
   4  12   9        0.52       -1.16      4.24 o
   5  12   9       15.85       21.59      4.99 o
   6  12   9       88.38       95.22      9.78 o
   7  12   9       34.99       38.80     11.45 o
   8  12   9       10.86        6.62      6.40 o
  -7  13   9        5.08       -0.48      6.11 o
  -6  13   9       15.69        8.63      5.61 o
  -5  13   9        7.12        9.41      3.69 o
  -4  13   9        0.03       10.15      3.82 o
  -3  13   9       22.08       27.93      4.88 o
  -2  13   9        7.34        7.02      7.31 o
  -1  13   9      607.13      515.92     31.90 o
   0  13   9      153.11      173.65     15.07 o
   1  13   9        1.92       13.89      3.67 o
   2  13   9       70.91       62.66      9.35 o
   3  13   9       26.60       36.59      5.03 o
   4  13   9       40.04       53.24      9.07 o
   5  13   9       13.42       21.24      6.66 o
   6  13   9        0.02        3.35      4.01 o
   7  13   9      136.95      116.44     14.28 o
   8  13   9      108.63      106.87     13.96 o
  -6  14   9        3.92        4.09      3.31 o
  -5  14   9       29.99       20.69      5.81 o
  -4  14   9       37.18       20.07      6.04 o
  -2  14   9        6.82       16.33      6.06 o
  -1  14   9      639.30      555.56     34.42 o
   0  14   9        0.29        2.06      4.17 o
   1  14   9       63.98       64.41      6.94 o
   2  14   9        1.59       -0.57      4.77 o
   3  14   9        0.03        5.19      3.19 o
   4  14   9      102.50       83.08     11.84 o
   5  14   9       91.70       68.39     20.12 o
   6  14   9        2.04       -2.68      3.94 o
   7  14   9       30.26       53.97     10.76 o
  -6  15   9       50.36       48.13      6.04 o
  -5  15   9        9.67       15.79      4.97 o
  -4  15   9       32.97       27.93      8.00 o
  -3  15   9        0.62       -0.16      6.35 o
  -2  15   9        2.46        4.07      4.52 o
  -1  15   9      263.64      212.60     16.47 o
   0  15   9        3.28        5.35      4.00 o
   1  15   9       83.34       81.30      8.09 o
   2  15   9       20.91       14.49      5.56 o
   3  15   9        6.17        6.12      3.54 o
   4  15   9       19.01       22.38      7.82 o
   5  15   9       97.04      126.08     14.99 o
   6  15   9       33.49       50.90      9.56 o
   7  15   9       12.59        3.91      4.61 o
  -5  16   9        3.81        5.23      7.05 o
  -4  16   9       34.72       43.45     10.46 o
  -3  16   9      354.34      304.55     30.29 o
  -2  16   9        0.13        7.69      5.52 o
  -1  16   9       28.58       16.96      5.72 o
   0  16   9      102.14       84.83     11.41 o
   1  16   9        1.77        5.89     10.71 o
   2  16   9       42.61       38.60      5.93 o
   3  16   9       99.33      100.34      8.87 o
   4  16   9       19.99       20.57     11.31 o
   5  16   9       54.56       69.56     11.76 o
   6  16   9        1.68        9.47      7.08 o
  -4  17   9       35.40       35.98     10.50 o
  -3  17   9       50.68       61.09     13.40 o
  -2  17   9      124.42      128.71     13.06 o
  -1  17   9       40.04       50.92     17.35 o
   0  17   9        8.01        3.67      6.51 o
   1  17   9       46.40       29.64      9.98 o
   2  17   9      111.72       92.12      7.99 o
   3  17   9       23.23       27.10      4.59 o
   4  17   9       10.67        8.38      5.66 o
   5  17   9        6.28        5.79      5.77 o
  -3  18   9       32.56       17.22      9.08 o
  -2  18   9       21.47       36.00      7.86 o
  -1  18   9       39.30       61.39      9.34 o
   0  18   9        5.81       -1.91      6.18 o
   1  18   9       52.34       61.19     21.83 o
   2  18   9       55.53       62.80     12.66 o
   3  18   9       11.31       12.76      4.26 o
   4  18   9       98.29       86.14     11.10 o
  -2  19   9      109.69      122.61     13.56 o
  -1  19   9      161.85      167.58     15.75 o
   0  19   9       27.92       33.28      9.80 o
   1  19   9       25.12       21.64      7.09 o
   2  19   9        9.72       23.88      6.88 o
   3  19   9       26.16       25.48      6.14 o
  -3 -14  10       99.66      101.57      7.47 o
  -2 -14  10       37.07       45.19      6.28 o
  -1 -14  10       64.52       65.89      8.37 o
   0 -14  10      495.33      595.90     59.26 o
   1 -14  10        0.06        3.19      8.36 o
   2 -14  10      162.26      216.90     30.08 o
  -4 -13  10        0.58        2.30      4.81 o
  -3 -13  10       63.94       59.50      5.63 o
  -2 -13  10       21.78       31.70      4.99 o
  -1 -13  10       89.16       85.69     10.38 o
   0 -13  10      148.66      178.63     49.80 o
   1 -13  10       60.81       52.11     12.23 o
   2 -13  10        6.40       -1.51      5.55 o
   3 -13  10       22.91       15.19     10.25 o
  -5 -12  10        7.86       13.99      5.50 o
  -4 -12  10       52.30       68.83      8.19 o
  -3 -12  10       43.78       41.75      5.03 o
  -2 -12  10      102.27       86.02      6.96 o
  -1 -12  10      432.41      410.31     28.12 o
   0 -12  10       24.17       18.88      5.90 o
   1 -12  10        2.19        6.76      5.43 o
   2 -12  10      122.19      130.58     30.69 o
   3 -12  10       15.32        5.27      7.98 o
   4 -12  10       54.15       35.73     11.38 o
  -6 -11  10        5.02        1.16      4.32 o
  -5 -11  10        9.90        7.08      4.67 o
  -4 -11  10       49.47       51.24      6.76 o
  -3 -11  10        2.92        5.45      3.51 o
  -2 -11  10       88.40       86.13      8.59 o
  -1 -11  10      130.52      131.17      9.15 o
   0 -11  10      284.61      285.00     15.34 o
   1 -11  10      203.51      221.55     14.68 o
   2 -11  10        6.62        5.00      3.90 o
   3 -11  10       38.42       35.98      9.92 o
   4 -11  10      276.09      284.17     28.46 o
   5 -11  10       83.75       81.91     13.20 o
  -7 -10  10        3.86       -0.08      5.57 o
  -6 -10  10        2.94        6.48      3.94 o
  -5 -10  10        0.89        7.91      4.40 o
  -4 -10  10        9.59        4.26      4.07 o
  -3 -10  10      211.55      214.87     11.05 o
  -2 -10  10        3.24        4.47      3.95 o
  -1 -10  10       16.87       11.53      4.43 o
   0 -10  10       82.62       85.45      6.58 o
   1 -10  10      127.99      120.18      9.91 o
   2 -10  10       20.32        4.63      5.89 o
   3 -10  10        0.23       -3.28      5.61 o
   4 -10  10        5.02       14.02      7.47 o
   5 -10  10       73.71       80.26     12.78 o
   6 -10  10       26.99       13.37      5.72 o
  -7  -9  10        0.50       -1.60      5.42 o
  -6  -9  10      146.23      185.24     19.53 o
  -5  -9  10        0.25       13.29      4.39 o
  -4  -9  10      228.74      253.53     15.67 o
  -3  -9  10        1.15       -3.44      2.90 o
  -2  -9  10       60.64       64.59      6.88 o
  -1  -9  10      415.58      383.89     16.87 o
   0  -9  10      129.60      160.58     10.20 o
   1  -9  10      296.94      272.69     13.93 o
   2  -9  10       31.78       17.14      6.45 o
   3  -9  10       49.46       54.27      7.89 o
   4  -9  10      131.55      144.36     17.72 o
   5  -9  10       57.29       69.99      9.26 o
   6  -9  10      113.62      125.94     11.73 o
  -8  -8  10        9.79       10.59      5.72 o
  -7  -8  10        6.61        9.82      5.52 o
  -6  -8  10        0.83        2.14      3.96 o
  -5  -8  10        6.22        7.29      3.73 o
  -4  -8  10        3.12       10.67      3.53 o
  -3  -8  10      363.28      330.53     14.51 o
  -2  -8  10      117.95      104.06     10.08 o
  -1  -8  10        5.79        7.79      2.87 o
   0  -8  10       19.16       12.30      2.92 o
   1  -8  10       53.43       37.04      4.27 o
   2  -8  10      577.27      511.93     26.94 o
   3  -8  10      378.27      317.32     21.81 o
   4  -8  10      162.72      167.52     20.84 o
   5  -8  10      108.88      103.37     10.75 o
   6  -8  10        5.46        5.47      4.34 o
   7  -8  10       95.79       75.73     17.06 o
  -8  -7  10       16.93       26.68      6.54 o
  -7  -7  10       46.39       46.56      7.42 o
  -6  -7  10      237.74      227.80     13.02 o
  -5  -7  10       85.56       87.45      7.34 o
  -4  -7  10        0.58        2.92      3.04 o
  -3  -7  10       78.66       70.55      7.47 o
  -2  -7  10       34.41       43.01      4.26 o
  -1  -7  10      266.84      263.47     12.19 o
   0  -7  10       10.05       13.31      2.85 o
   1  -7  10      288.67      293.33     13.02 o
   2  -7  10       23.23        8.49      2.71 o
   3  -7  10        6.38       -0.03      3.02 o
   4  -7  10      161.44      192.53     13.47 o
   5  -7  10       31.73       32.50      6.29 o
   6  -7  10      108.41      107.84      9.65 o
   7  -7  10      156.66      210.60     27.26 o
  -8  -6  10      330.26      341.99     21.84 o
  -7  -6  10        0.20       -2.29      4.07 o
  -6  -6  10       38.30       41.18      4.80 o
  -5  -6  10       43.28       24.40      4.31 o
  -4  -6  10      276.17      251.99     13.62 o
  -3  -6  10      860.91      782.27     35.41 o
  -2  -6  10      961.50      808.96     29.83 o
  -1  -6  10      156.70      159.25      8.80 o
   0  -6  10      230.02      218.11      9.54 o
   1  -6  10       74.38       93.91      6.38 o
   2  -6  10      338.68      284.50     11.52 o
   3  -6  10      225.77      193.45     12.62 o
   4  -6  10        1.12        6.12      3.07 o
   5  -6  10       12.14       20.13      9.96 o
   6  -6  10      227.23      227.49     15.57 o
   7  -6  10       18.03       42.33     11.83 o
   8  -6  10        7.60       10.66      9.87 o
  -9  -5  10        0.62        3.85      5.03 o
  -8  -5  10        1.11        2.16      4.39 o
  -7  -5  10       19.06       17.26      4.66 o
  -6  -5  10       65.05       57.17      6.92 o
  -5  -5  10        8.88       37.35      4.65 o
  -4  -5  10        3.23       -0.57      2.61 o
  -3  -5  10      185.59      154.74      9.57 o
  -2  -5  10      589.49      565.02     21.25 o
  -1  -5  10       56.05       58.41      5.02 o
   0  -5  10       21.88       34.26      3.46 o
   1  -5  10      493.24      509.81     16.61 o
   2  -5  10     1094.64     1123.51     40.05 o
   3  -5  10      122.50      147.13     10.26 o
   4  -5  10      379.62      328.30     20.10 o
   5  -5  10        7.66       18.18      3.85 o
   6  -5  10       46.90       60.04     12.91 o
   7  -5  10       11.79        7.05      7.38 o
   8  -5  10        0.40        0.05      7.47 o
  -9  -4  10        5.94        6.90      9.01 o
  -8  -4  10       22.10       20.65      8.41 o
  -7  -4  10       83.33       96.38      9.14 o
  -6  -4  10       79.14       71.24      7.58 o
  -5  -4  10       34.54       49.47      5.03 o
  -4  -4  10       33.84       18.16      3.47 o
  -3  -4  10      238.80      219.64      9.93 o
  -2  -4  10        2.12        1.51      1.73 o
  -1  -4  10      212.71      209.78      8.18 o
   0  -4  10      621.18      636.35     21.49 o
   1  -4  10      295.68      267.72      9.44 o
   2  -4  10      158.61      161.02      7.57 o
   3  -4  10       35.83       30.57      3.85 o
   4  -4  10       47.42       52.24      5.58 o
   5  -4  10      220.48      218.91     14.68 o
   6  -4  10       15.84       17.27      8.72 o
   7  -4  10        2.35        5.48      7.30 o
   8  -4  10        4.64        5.85      7.80 o
  -9  -3  10       63.21       64.11      6.59 o
  -8  -3  10      263.83      269.55     14.22 o
  -7  -3  10       62.54       74.57      7.70 o
  -6  -3  10       14.89       20.06      4.54 o
  -5  -3  10      277.37      248.75     13.99 o
  -4  -3  10       48.49       70.13      5.64 o
  -3  -3  10      492.56      415.26     16.97 o
  -2  -3  10     1042.96      974.99     35.17 o
  -1  -3  10      202.78      181.65      7.20 o
   0  -3  10     2221.49     2250.42     68.29 o
   1  -3  10        7.47        7.35      1.86 o
   2  -3  10      107.18      122.46      5.78 o
   3  -3  10      131.40      139.50      8.39 o
   4  -3  10       39.74       47.32      7.68 o
   5  -3  10      161.52      151.93     19.10 o
   6  -3  10       85.92       87.20     10.53 o
   7  -3  10      133.06      160.51     21.09 o
   8  -3  10        9.43        6.27      7.88 o
   9  -3  10       25.49       16.06      8.79 o
  -9  -2  10       38.37       35.10      9.10 o
  -8  -2  10        0.43        7.16      3.52 o
  -7  -2  10        3.53        3.28      2.87 o
  -6  -2  10      124.41      128.46      7.91 o
  -5  -2  10       28.07       36.81      4.03 o
  -4  -2  10      275.32      296.45     14.55 o
  -3  -2  10      226.38      198.41      8.24 o
  -2  -2  10      327.09      268.53     10.62 o
  -1  -2  10      981.59      978.28     31.86 o
   0  -2  10        2.88        1.71      1.45 o
   1  -2  10      363.51      405.50     13.46 o
   2  -2  10     1454.98     1326.33     46.42 o
   3  -2  10       76.96       73.75      5.77 o
   4  -2  10     1383.14     1308.59     64.28 o
   5  -2  10       49.20       68.92      6.25 o
   6  -2  10      115.64      125.70     31.58 o
   7  -2  10      256.95      246.61     27.64 o
   8  -2  10        0.03        9.17      7.47 o
   9  -2  10       53.97       61.46     13.61 o
  -9  -1  10       69.23       60.24     11.26 o
  -8  -1  10       68.06       70.76     13.96 o
  -7  -1  10        4.34        4.63      2.61 o
  -6  -1  10      271.87      262.32     13.09 o
  -5  -1  10      128.97      168.79      8.01 o
  -4  -1  10      256.37      244.12     12.15 o
  -3  -1  10      335.41      355.15     12.19 o
  -2  -1  10      892.99      916.81     32.77 o
  -1  -1  10        6.61        4.34      1.73 o
   0  -1  10       38.36       45.14      2.83 o
   1  -1  10        0.48        1.96      1.33 o
   2  -1  10       55.75       72.47      3.73 o
   3  -1  10     1106.91     1019.98     45.14 o
   4  -1  10      968.21      969.73     48.00 o
   5  -1  10       41.71       39.75      3.80 o
   6  -1  10      170.12      166.33     14.95 o
   7  -1  10        0.85       -1.44      4.48 o
   8  -1  10        5.22       22.24      8.43 o
   9  -1  10       64.73       53.16     12.48 o
  -9   0  10        7.86       10.04      4.12 o
  -8   0  10       67.07       73.29      8.68 o
  -7   0  10       28.64       38.41      5.89 o
  -6   0  10       70.61       60.76     10.01 o
  -5   0  10       59.48       53.16      4.32 o
  -4   0  10      372.84      408.84     16.71 o
  -3   0  10      510.76      530.40     18.63 o
  -2   0  10     1383.76     1479.39     48.71 o
  -1   0  10      265.45      263.05      9.51 o
   0   0  10      744.58      825.70     25.68 o
   1   0  10      214.52      212.55      7.51 o
   2   0  10     1011.39      929.49     31.50 o
   3   0  10      380.63      360.88     16.97 o
   4   0  10       88.94      126.91      7.39 o
   5   0  10      411.81      384.59     26.60 o
   6   0  10       17.08        9.47      5.00 o
   7   0  10        1.40       -2.00      4.59 o
   8   0  10      185.60      193.75     22.91 o
   9   0  10       46.84       82.50     14.56 o
  -9   1  10       13.44       19.67      6.40 o
  -8   1  10       12.33       14.08      6.08 o
  -7   1  10       80.25       77.96      6.46 o
  -6   1  10       66.25       65.67      7.12 o
  -5   1  10        3.11       11.76      2.55 o
  -4   1  10      428.20      432.44     16.28 o
  -3   1  10        2.31        5.37      1.37 o
  -2   1  10       23.40       26.60      3.15 o
  -1   1  10      748.91      817.53     25.36 o
   0   1  10      383.02      486.44     15.67 o
   1   1  10      415.74      386.51     12.81 o
   2   1  10     1031.40     1016.80     34.22 o
   3   1  10      698.56      681.92     30.45 o
   4   1  10      223.75      237.38     11.70 o
   5   1  10      239.44      236.03     18.28 o
   6   1  10      120.78      125.70     12.53 o
   7   1  10        1.49        1.38      4.43 o
   8   1  10      174.98      175.96     16.48 o
   9   1  10        8.80       35.56     10.16 o
  -9   2  10       10.06        4.61      4.03 o
  -8   2  10      276.14      294.18     19.50 o
  -7   2  10       52.45       59.54      5.56 o
  -6   2  10      109.88      122.85      8.34 o
  -5   2  10       90.31       83.20      4.94 o
  -4   2  10      118.73      121.09      5.84 o
  -3   2  10       67.73       89.19      4.23 o
  -2   2  10      468.33      496.27     16.83 o
  -1   2  10      130.95      138.79      5.48 o
   0   2  10     5216.20     5831.20    184.09 o
   1   2  10      354.47      386.99     12.79 o
   2   2  10      814.92      823.22     30.32 o
   3   2  10      138.82      149.14      8.01 o
   4   2  10      129.18      154.14      8.31 o
   5   2  10      125.08      115.20     11.43 o
   6   2  10       58.11       38.20      6.94 o
   7   2  10        2.06        1.50      4.51 o
   8   2  10        2.07       -3.69      4.62 o
   9   2  10        1.26        1.58      6.85 o
  -9   3  10        1.66        6.10      4.39 o
  -8   3  10        2.01        3.78      4.12 o
  -7   3  10        1.77        4.37      3.23 o
  -6   3  10       45.51       41.49      4.55 o
  -5   3  10      113.70       96.06      7.40 o
  -4   3  10      129.67      142.04      6.45 o
  -3   3  10      104.42      115.98      5.04 o
  -2   3  10      863.87      910.39     29.76 o
  -1   3  10      483.61      535.62     16.97 o
   0   3  10     5519.33     6130.68    211.87 o
   1   3  10      215.35      207.43      7.37 o
   2   3  10      500.12      511.37     19.09 o
   3   3  10       57.45       67.20      5.46 o
   4   3  10      107.91      111.52      7.46 o
   5   3  10       78.53       84.91      9.49 o
   6   3  10       86.90       58.96      8.34 o
   7   3  10       24.93       23.66      5.90 o
   8   3  10      296.75      286.61     22.39 o
   9   3  10       11.82       11.74      6.23 o
  -9   4  10       11.92       19.21      4.90 o
  -8   4  10      177.14      185.83     13.83 o
  -7   4  10        0.60        5.37      4.53 o
  -6   4  10      107.76      114.37      9.40 o
  -5   4  10      176.43      181.99     10.83 o
  -4   4  10      231.71      227.51      9.24 o
  -3   4  10      676.43      677.21     22.46 o
  -2   4  10      936.54      908.77     27.98 o
  -1   4  10      405.63      387.54     11.97 o
   0   4  10      417.28      540.50     18.50 o
   1   4  10      768.48      847.96     26.43 o
   2   4  10       26.26       25.87      2.53 o
   3   4  10        6.81       13.77      3.25 o
   4   4  10      437.38      464.13     18.41 o
   5   4  10        1.05        0.30      3.59 o
   6   4  10       75.87       85.98     10.03 o
   7   4  10      101.47      106.70     11.15 o
   8   4  10       19.35       29.93      7.08 o
   9   4  10       10.24       18.29      6.74 o
  -9   5  10       51.34       64.66      7.82 o
  -8   5  10      192.82      201.36     20.32 o
  -7   5  10        4.40        7.82      3.54 o
  -6   5  10       44.63       40.90      5.55 o
  -5   5  10      498.76      476.23     24.73 o
  -4   5  10       50.24       62.37      4.01 o
  -3   5  10      266.90      253.44      9.21 o
  -2   5  10     1145.40     1078.73     33.63 o
  -1   5  10      267.38      281.28      9.35 o
   0   5  10      782.63      883.21     29.38 o
   1   5  10      278.82      288.44     10.48 o
   2   5  10     1229.16     1295.93     44.10 o
   3   5  10      542.99      530.40     21.91 o
   4   5  10      392.84      414.74     19.07 o
   5   5  10       53.42       34.13      4.94 o
   6   5  10      105.22       84.82     11.40 o
   7   5  10       22.09       18.48      5.71 o
   8   5  10       68.16       79.75     17.08 o
   9   5  10        9.73       21.28      7.01 o
  -9   6  10       73.56       91.15      9.60 o
  -8   6  10        1.93       -0.95      3.59 o
  -7   6  10        0.82        5.07      3.67 o
  -6   6  10      172.13      157.70     12.19 o
  -5   6  10       49.88       67.87      9.39 o
  -4   6  10     1125.16     1092.71     42.16 o
  -3   6  10     1291.41     1247.79     41.13 o
  -2   6  10       57.20       73.24      4.88 o
  -1   6  10        0.64       -0.95      1.18 o
   0   6  10       24.28       28.05      2.28 o
   1   6  10       19.56       20.42      2.11 o
   2   6  10      964.55      986.37     36.20 o
   3   6  10      349.18      380.40     16.13 o
   4   6  10      221.57      226.98     11.93 o
   5   6  10      137.19      158.50     17.06 o
   6   6  10      279.42      261.62     15.76 o
   7   6  10        1.73        1.90      6.49 o
   8   6  10       62.17       53.64     20.35 o
   9   6  10       59.63       53.72     11.02 o
  -9   7  10       58.57       53.35     17.32 o
  -8   7  10        0.10        3.64      4.05 o
  -7   7  10      285.76      234.75     16.91 o
  -6   7  10      142.90      168.32     13.28 o
  -5   7  10       47.92       58.34      6.80 o
  -4   7  10     1267.26     1198.09     51.49 o
  -3   7  10       64.57       58.44      5.91 o
  -2   7  10     1408.78     1288.64     37.37 o
  -1   7  10      398.83      465.70     13.90 o
   0   7  10        9.35       16.11      1.61 o
   1   7  10      962.31      946.95     26.73 o
   2   7  10      334.41      287.10     11.24 o
   3   7  10      264.97      234.29      9.83 o
   4   7  10      344.29      396.70     19.29 o
   5   7  10       29.33       34.34      4.97 o
   6   7  10      116.30      102.88     19.84 o
   7   7  10        1.10        0.79      4.37 o
   8   7  10        1.40        2.03      5.28 o
   9   7  10       46.87       51.74      9.35 o
  -9   8  10       35.12       33.42      8.79 o
  -8   8  10       15.64       14.61      6.62 o
  -7   8  10      145.48      127.70     12.10 o
  -6   8  10       73.50       58.92      8.12 o
  -5   8  10      110.46      116.91     10.32 o
  -4   8  10       80.03       67.26      5.22 o
  -3   8  10      102.43      100.70      6.00 o
  -2   8  10      152.62      164.27      6.27 o
  -1   8  10       13.90       13.06      1.63 o
   0   8  10     1975.97     2004.11     53.92 o
   1   8  10      114.38      103.58      4.45 o
   2   8  10      973.26      966.07     35.25 o
   3   8  10      418.38      414.78     17.29 o
   4   8  10       36.04      107.02      8.75 o
   5   8  10      260.94      209.68     13.68 o
   6   8  10       16.94       21.46      4.70 o
   7   8  10       59.29       92.27     15.73 o
   8   8  10      279.54      314.32     27.49 o
   9   8  10       52.38       51.96      9.42 o
  -8   9  10        6.81       14.37      5.48 o
  -7   9  10        3.20        1.13      4.07 o
  -6   9  10       15.91       16.46      4.65 o
  -5   9  10      291.36      263.55     14.31 o
  -4   9  10       52.80       65.41      5.72 o
  -3   9  10       45.54       50.28      4.79 o
  -2   9  10      133.45      118.53      7.29 o
  -1   9  10      277.08      245.05      8.18 o
   0   9  10      814.33      835.10     23.24 o
   1   9  10      269.35      266.97      9.44 o
   2   9  10        1.28        1.25      2.18 o
   3   9  10      163.08      158.29     12.23 o
   4   9  10       53.73       49.16      6.16 o
   5   9  10       58.51       59.74      6.73 o
   6   9  10       77.54       79.07      8.62 o
   7   9  10       84.68       84.81     14.47 o
   8   9  10       21.36       18.40      9.05 o
   9   9  10       14.34       11.16      6.61 o
  -8  10  10        0.44        6.55      5.26 o
  -7  10  10       17.05        8.13      4.96 o
  -6  10  10       23.76       11.12      5.20 o
  -5  10  10        2.42       12.16      5.37 o
  -4  10  10      372.01      297.51     16.24 o
  -3  10  10      118.24      143.40      8.65 o
  -2  10  10     1023.74     1133.32     44.71 o
  -1  10  10      590.86      630.15     20.04 o
   0  10  10       14.39       20.48      2.68 o
   1  10  10       68.33       77.58      5.35 o
   2  10  10      675.33      636.48     26.02 o
   3  10  10      252.30      224.40     14.60 o
   4  10  10        1.25        1.07      3.84 o
   5  10  10        8.32       18.07      4.40 o
   6  10  10       60.24       49.91      6.42 o
   7  10  10       24.83        8.41      5.82 o
   8  10  10        1.81        7.32      6.09 o
   9  10  10        0.27        2.24      8.55 o
  -8  11  10       13.13       17.96      6.28 o
  -7  11  10       21.71       32.24      6.76 o
  -6  11  10      183.84      169.18     14.56 o
  -5  11  10        4.15       13.61      3.49 o
  -4  11  10        1.24        1.97      3.80 o
  -3  11  10      216.77      186.45     10.61 o
  -2  11  10      430.30      404.65     17.28 o
  -1  11  10       65.34       75.61      4.31 o
   0  11  10      223.26      205.78      9.90 o
   1  11  10      117.42      110.39      8.01 o
   2  11  10      996.02      927.10     40.29 o
   3  11  10      889.71      852.94     37.23 o
   4  11  10      283.94      313.88     18.94 o
   5  11  10       58.51       51.20      9.92 o
   6  11  10       52.10       68.23     12.20 o
   7  11  10        0.40        6.59      5.35 o
   8  11  10      326.99      341.35     27.37 o
  -7  12  10      112.00      124.61     18.40 o
  -6  12  10      152.52      149.74     20.03 o
  -5  12  10       54.88       69.28     10.02 o
  -4  12  10      188.42      224.98     13.58 o
  -3  12  10       29.86       11.03      3.60 o
  -2  12  10       10.44        4.10      2.50 o
  -1  12  10      248.60      282.66     15.54 o
   0  12  10        5.14       14.92      3.21 o
   1  12  10      278.21      294.67     13.15 o
   2  12  10       19.00       17.83      3.48 o
   3  12  10       33.71       24.54      4.68 o
   4  12  10        2.64        2.63      3.81 o
   5  12  10       86.49       74.62      8.20 o
   6  12  10      250.45      255.41     17.35 o
   7  12  10       46.70       51.17      6.43 o
   8  12  10       16.61        9.09      6.83 o
  -7  13  10       93.29       95.02     24.02 o
  -6  13  10        7.86        7.34      5.28 o
  -5  13  10       71.65       62.48      9.18 o
  -4  13  10      120.21      111.68      8.91 o
  -3  13  10      348.28      301.25     17.00 o
  -2  13  10      514.16      468.23     24.18 o
  -1  13  10       68.12       60.87      9.67 o
   0  13  10       10.36        4.16      5.07 o
   1  13  10        3.04       -1.20      2.76 o
   2  13  10      114.68      109.35      8.99 o
   3  13  10      356.62      342.36     19.32 o
   4  13  10        2.63       17.69      3.55 o
   5  13  10        1.38        7.92      4.43 o
   6  13  10        0.39        2.75      4.11 o
   7  13  10       12.58       19.89      4.88 o
   8  13  10       13.89       18.30      7.52 o
  -6  14  10       88.59       79.68     15.64 o
  -5  14  10       90.79      103.40     13.53 o
  -4  14  10      113.52      104.22      9.06 o
  -3  14  10       85.64       94.24     14.28 o
  -2  14  10       30.26       19.00      5.49 o
  -1  14  10      285.07      263.29     19.22 o
   0  14  10      115.54      151.78     12.72 o
   1  14  10      391.99      342.67     19.60 o
   2  14  10       49.81       57.80      6.57 o
   3  14  10        0.30        0.47      3.05 o
   4  14  10      255.83      284.51     23.77 o
   5  14  10        0.07        2.47      4.53 o
   6  14  10      144.22      135.71     11.93 o
   7  14  10        1.00       -7.52      5.43 o
  -6  15  10       70.89       58.58      6.30 o
  -5  15  10       74.31       64.21      7.45 o
  -4  15  10        4.01        9.56      5.25 o
  -3  15  10        1.12        0.08      6.35 o
  -2  15  10       17.50        6.51      5.90 o
  -1  15  10      131.28      126.67     12.01 o
   0  15  10       59.75       40.30      5.96 o
   1  15  10        9.99       11.92      6.76 o
   2  15  10        3.98        5.47      3.50 o
   3  15  10      180.54      199.85     18.64 o
   4  15  10        7.27       12.12      6.83 o
   5  15  10        4.32        9.60      5.48 o
   6  15  10        8.25        5.77      4.99 o
   7  15  10        4.17       10.01      5.78 o
  -5  16  10       70.07       62.37     11.95 o
  -4  16  10      334.23      278.49     29.05 o
  -3  16  10       38.88       51.00     12.37 o
  -2  16  10        2.06        2.65      4.84 o
  -1  16  10      202.70      204.91     53.36 o
   0  16  10      301.31      306.02     18.56 o
   1  16  10      158.91      135.08     22.91 o
   2  16  10       99.60      106.51      9.66 o
   3  16  10        0.78       -0.34      3.38 o
   4  16  10       44.61       39.75     13.18 o
   5  16  10        9.10       10.14      5.89 o
   6  16  10        5.42        4.11      5.11 o
  -4  17  10       25.68       21.99      9.25 o
  -3  17  10       33.30       34.94     11.20 o
  -2  17  10      111.07      107.42     22.64 o
  -1  17  10       10.36       13.17      5.67 o
   0  17  10       23.00       29.83      6.80 o
   1  17  10      429.06      428.36     29.00 o
   2  17  10       84.14       85.80      7.82 o
   3  17  10       66.78       66.25     16.60 o
   4  17  10       40.06       52.17     10.83 o
   5  17  10       11.80        8.58      7.94 o
  -3  18  10       14.59        4.11      8.26 o
  -2  18  10       31.50       32.76      8.99 o
  -1  18  10       59.56       60.46      9.53 o
   0  18  10       81.19       80.30     13.61 o
   1  18  10      128.77      121.60     22.01 o
   2  18  10       35.42       18.85      6.26 o
   3  18  10       78.83       71.86      7.98 o
   4  18  10        2.83        3.86      6.00 o
  -2  19  10      173.07      212.49     18.36 o
  -1  19  10        0.06        2.32      5.76 o
   0  19  10      630.07      640.50     56.06 o
   1  19  10       49.14       72.20     10.70 o
   2  19  10       46.51       47.89      8.29 o
   3  19  10      111.98      114.49     12.51 o
  -1 -14  11        0.00       11.56      8.29 o
   0 -14  11       49.91       35.31     13.07 o
  -3 -13  11       10.27       27.89      4.26 o
  -2 -13  11        3.35        7.25      4.19 o
  -1 -13  11       13.37       14.35      7.43 o
   0 -13  11        3.60       -1.65      5.04 o
   1 -13  11       71.85       64.34      8.01 o
   2 -13  11        1.85        7.99      9.36 o
  -5 -12  11        5.91       14.94      7.19 o
  -4 -12  11       67.41       71.97      8.14 o
  -3 -12  11        6.02       13.33      3.54 o
  -2 -12  11       76.35       71.04      6.86 o
  -1 -12  11        1.24        5.42      6.70 o
   0 -12  11       49.98       57.18      7.95 o
   1 -12  11       80.49       68.07      8.20 o
   2 -12  11       75.46       73.03     10.22 o
   3 -12  11      312.67      339.86     35.10 o
   4 -12  11       20.89        5.14      8.51 o
  -6 -11  11       38.41       41.25      6.79 o
  -5 -11  11      103.49      100.60      9.68 o
  -4 -11  11       31.63       32.34      9.67 o
  -3 -11  11        0.93        3.72      2.97 o
  -2 -11  11       13.08       11.25      4.59 o
  -1 -11  11       15.20       17.95      4.66 o
   0 -11  11        0.24        3.58      3.88 o
   1 -11  11        5.28       -0.58      3.81 o
   2 -11  11        0.00       14.68      5.00 o
   3 -11  11        0.09       18.38      9.01 o
   4 -11  11      265.16      287.49     30.26 o
   5 -11  11      269.12      279.90     28.80 o
  -6 -10  11      164.05      145.04     13.82 o
  -5 -10  11        0.91        6.61      4.45 o
  -4 -10  11       23.34       15.93      5.30 o
  -3 -10  11       35.86       31.74      4.13 o
  -2 -10  11       47.99       61.92      9.50 o
  -1 -10  11        0.90        0.86      2.96 o
   0 -10  11       51.52       51.16      6.07 o
   1 -10  11       76.02       84.80      8.58 o
   2 -10  11        9.33       10.12      4.20 o
   3 -10  11       41.60       29.34      9.22 o
   4 -10  11      102.03       93.17     14.81 o
   5 -10  11      105.85      101.33     14.81 o
  -7  -9  11       18.11       11.94      7.13 o
  -6  -9  11      386.50      342.46     18.29 o
  -5  -9  11       35.93       36.10      5.82 o
  -4  -9  11      317.78      291.48     16.78 o
  -3  -9  11       19.72       17.74      4.64 o
  -2  -9  11       77.71       68.07      5.83 o
  -1  -9  11       66.53       71.24      6.63 o
   0  -9  11       57.75       56.56      5.50 o
   1  -9  11       36.45       43.45      8.71 o
   2  -9  11        0.02        6.43      3.99 o
   3  -9  11       93.31       83.11      9.92 o
   4  -9  11       14.42        7.30      6.90 o
   5  -9  11       23.32       16.43      7.55 o
   6  -9  11        1.66        9.28      5.66 o
  -7  -8  11        9.04        5.10      5.27 o
  -6  -8  11       55.30       56.91      6.33 o
  -5  -8  11        8.38       11.75      5.23 o
  -4  -8  11      266.34      272.59     15.67 o
  -3  -8  11       79.28      103.30     11.77 o
  -2  -8  11        0.31       -1.16      2.62 o
  -1  -8  11       47.24       49.28      6.91 o
   0  -8  11       12.60       11.20      3.34 o
   1  -8  11        0.46        4.07      3.12 o
   2  -8  11        0.35        8.10      3.78 o
   3  -8  11        0.24        4.12      3.88 o
   4  -8  11       39.90       41.31      7.27 o
   5  -8  11        0.35        7.47      7.41 o
   6  -8  11       19.80       41.16      6.64 o
   7  -8  11       18.49       35.44     14.28 o
  -8  -7  11       66.19       60.14      8.64 o
  -7  -7  11        3.50        1.18      4.56 o
  -6  -7  11       73.57       68.35      6.55 o
  -5  -7  11        4.81        4.46      3.45 o
  -4  -7  11      379.00      345.04     17.66 o
  -3  -7  11      146.04      142.29      9.87 o
  -2  -7  11       35.21       38.07      4.32 o
  -1  -7  11       11.76       11.26      3.35 o
   0  -7  11      147.26      168.73      8.46 o
   1  -7  11       65.86       57.45      5.08 o
   2  -7  11       20.42       17.60      3.68 o
   3  -7  11        1.14        1.44      3.17 o
   4  -7  11       57.70       52.16     11.00 o
   5  -7  11       48.94       52.11      7.69 o
   6  -7  11       11.66       22.86      5.11 o
   7  -7  11       16.64        8.63      9.67 o
  -8  -6  11        3.01        7.55      5.38 o
  -7  -6  11       99.54      101.79     10.30 o
  -6  -6  11       20.19       20.84      4.14 o
  -5  -6  11      109.50      111.90      9.33 o
  -4  -6  11      417.83      368.06     18.34 o
  -3  -6  11      212.97      224.13     13.01 o
  -2  -6  11      823.70      733.68     29.40 o
  -1  -6  11       72.11       72.46      5.66 o
   0  -6  11       98.58      102.87      8.68 o
   1  -6  11       36.28       48.46      5.13 o
   2  -6  11       20.47       43.18      4.35 o
   3  -6  11       54.83       67.02      6.94 o
   4  -6  11       42.34       43.25      5.77 o
   5  -6  11       20.78       31.48     13.65 o
   6  -6  11      193.44      173.61     18.40 o
   7  -6  11       30.91       44.19     12.74 o
  -8  -5  11       15.14       18.64      5.82 o
  -7  -5  11       98.04       87.03      9.34 o
  -6  -5  11       38.81       34.06      4.85 o
  -5  -5  11        3.11        7.82      4.77 o
  -4  -5  11      107.22       96.61      7.47 o
  -3  -5  11       19.64       30.97      3.50 o
  -2  -5  11     1201.80     1113.60     40.22 o
  -1  -5  11       45.87       39.82      4.30 o
   0  -5  11      271.65      276.11     11.27 o
   1  -5  11        0.29       -0.81      2.23 o
   2  -5  11        8.22      106.89      7.49 o
   3  -5  11       36.72       30.57      7.27 o
   4  -5  11       13.59       10.75      3.46 o
   5  -5  11      342.61      292.71     16.69 o
   6  -5  11       20.58       19.59      3.64 o
   7  -5  11       13.07        3.36      7.64 o
   8  -5  11       16.41        1.20      9.01 o
  -8  -4  11       90.58       94.23      9.78 o
  -7  -4  11        0.26        7.47      4.23 o
  -6  -4  11      163.69      149.02      9.16 o
  -5  -4  11      195.54      194.76     11.40 o
  -4  -4  11      298.57      257.91     14.33 o
  -3  -4  11       71.91       66.41      5.15 o
  -2  -4  11       33.49       37.02      3.39 o
  -1  -4  11      289.34      268.88     10.87 o
   0  -4  11      166.78      183.38      7.73 o
   1  -4  11        7.86        7.42      2.12 o
   2  -4  11       84.39       87.38      5.31 o
   3  -4  11      113.55      110.65      8.62 o
   4  -4  11        1.16        4.62      3.27 o
   5  -4  11        5.76        9.71      3.54 o
   6  -4  11       30.80       28.80      9.92 o
   7  -4  11       50.59       49.96     12.53 o
   8  -4  11        0.06        2.66      7.93 o
  -9  -3  11        3.74        2.71      5.91 o
  -8  -3  11       50.87       63.47      7.91 o
  -7  -3  11       85.58       84.35      8.75 o
  -6  -3  11       77.45       76.40     10.59 o
  -5  -3  11      100.42      107.40     10.42 o
  -4  -3  11       26.84       22.15      3.80 o
  -3  -3  11       73.99       69.83      4.71 o
  -2  -3  11       16.18       22.07      3.79 o
  -1  -3  11      782.95      751.00     25.20 o
   0  -3  11       35.82       40.83      4.30 o
   1  -3  11       45.29       57.32      3.54 o
   2  -3  11      109.61      101.53      5.65 o
   3  -3  11       75.20       66.25      6.25 o
   4  -3  11       22.47       20.16      3.79 o
   5  -3  11       97.04      113.63     10.00 o
   6  -3  11       60.17       47.00     13.34 o
   7  -3  11       68.52       53.95     12.53 o
   8  -3  11       79.29       59.59     13.77 o
  -9  -2  11      141.87      137.28     10.42 o
  -8  -2  11       42.16       32.83      5.21 o
  -7  -2  11      210.05      229.70     12.53 o
  -6  -2  11       47.05       50.61      4.73 o
  -5  -2  11        8.38       37.95      6.04 o
  -4  -2  11      155.46      160.12      9.54 o
  -3  -2  11       93.77       93.72      5.50 o
  -2  -2  11       29.12       33.12      3.15 o
  -1  -2  11      358.57      338.18     12.11 o
   0  -2  11      335.57      337.36     11.53 o
   1  -2  11      582.43      569.71     18.27 o
   2  -2  11      437.95      420.13     17.42 o
   3  -2  11       44.76       56.56      4.94 o
   4  -2  11        1.44        2.37      2.65 o
   5  -2  11        2.52        6.72      2.89 o
   6  -2  11       10.89       21.26      6.07 o
   7  -2  11       41.69       40.21     11.24 o
   8  -2  11        3.48        3.07      7.05 o
   9  -2  11       37.24       41.42     12.12 o
  -9  -1  11       12.66       18.89      5.64 o
  -8  -1  11       89.29      104.66     10.54 o
  -7  -1  11       48.45       53.58      5.19 o
  -6  -1  11        6.73        8.86      2.27 o
  -5  -1  11      407.77      376.79     15.77 o
  -4  -1  11       99.54      154.59      9.04 o
  -3  -1  11      132.60      214.43      8.81 o
  -2  -1  11      489.59      512.21     19.13 o
  -1  -1  11       42.62       49.64      3.60 o
   0  -1  11       12.56       16.17      2.65 o
   1  -1  11      266.10      257.71      9.04 o
   2  -1  11      180.64      203.51      8.06 o
   3  -1  11      515.48      464.61     21.66 o
   4  -1  11        0.12        1.15      2.39 o
   5  -1  11      764.26      743.96     37.44 o
   6  -1  11       14.29       18.53      5.90 o
   7  -1  11      200.04      255.01     21.01 o
   8  -1  11        0.05        3.28      7.01 o
   9  -1  11        3.53       -1.00      7.43 o
  -9   0  11        0.71        7.69      4.34 o
  -8   0  11       51.97       54.76      6.04 o
  -7   0  11       20.00       24.23      6.32 o
  -6   0  11        8.76        8.69      2.33 o
  -5   0  11       39.34       46.45      4.00 o
  -4   0  11       12.48       16.12      2.58 o
  -3   0  11     1096.38     1077.77     38.55 o
  -2   0  11      104.22      125.29      6.06 o
  -1   0  11      341.03      365.00     12.81 o
   0   0  11      686.38      714.86     22.43 o
   1   0  11        3.28        4.85      1.94 o
   2   0  11      296.13      288.46     10.62 o
   3   0  11     1766.14     1663.01     72.46 o
   4   0  11     1095.77     1036.81     51.39 o
   5   0  11      196.40      237.44     13.44 o
   6   0  11        3.10        9.64      8.72 o
   7   0  11       30.80       29.43      7.21 o
   8   0  11       13.41        6.97      7.26 o
   9   0  11       17.83       33.86     10.83 o
  -9   1  11       10.27       22.66      5.21 o
  -8   1  11      190.38      209.44     15.23 o
  -7   1  11        1.29        6.27      3.27 o
  -6   1  11       32.66       38.47      6.85 o
  -5   1  11      540.56      519.39     20.94 o
  -4   1  11      119.59      126.13      6.69 o
  -3   1  11      163.72      199.50      8.86 o
  -2   1  11       63.04       89.17      5.63 o
  -1   1  11       46.08       47.31      2.95 o
   0   1  11       89.16      111.81      4.81 o
   1   1  11        6.01        7.90      1.67 o
   2   1  11      284.52      263.44      9.22 o
   3   1  11      838.23      817.36     36.34 o
   4   1  11      216.03      203.93     11.91 o
   5   1  11      351.59      350.93     36.89 o
   6   1  11       84.99       88.22     13.25 o
   7   1  11      261.16      304.28     25.04 o
   8   1  11       29.91       33.83      8.00 o
   9   1  11       47.69       65.73     13.36 o
  -9   2  11        2.28       11.73      4.60 o
  -8   2  11      421.06      449.56     29.36 o
  -7   2  11       27.32       16.61      5.67 o
  -6   2  11      318.66      310.18     17.17 o
  -5   2  11      189.10      188.53      8.78 o
  -4   2  11       23.09       31.39      2.97 o
  -3   2  11        7.61        7.21      2.64 o
  -2   2  11       31.23       31.27      2.81 o
  -1   2  11      704.00      695.99     21.89 o
   0   2  11       13.60        9.48      1.82 o
   1   2  11        6.55       14.11      2.56 o
   2   2  11       10.00       13.56      1.84 o
   3   2  11      193.41      179.20      9.59 o
   4   2  11       13.16       16.60      4.63 o
   5   2  11       98.53      120.43     12.80 o
   6   2  11      466.78      473.48     32.60 o
   7   2  11        0.18        1.83      5.00 o
   8   2  11      121.64      128.24     13.87 o
   9   2  11       47.13       46.23     10.95 o
  -9   3  11        2.24        1.16      4.11 o
  -8   3  11        4.24       12.68      4.26 o
  -7   3  11        0.18        1.78      3.44 o
  -6   3  11      434.65      397.37     21.33 o
  -5   3  11       96.07      111.06      6.12 o
  -4   3  11      132.11      143.04      6.76 o
  -3   3  11       12.61       10.85      2.64 o
  -2   3  11      203.84      199.55      8.06 o
  -1   3  11      245.08      241.75      8.42 o
   0   3  11        0.45        0.04      1.35 o
   1   3  11      620.02      598.91     19.43 o
   2   3  11      168.54      178.58      7.06 o
   3   3  11       42.13       35.12      3.46 o
   4   3  11      236.17      230.24     11.54 o
   5   3  11      133.15      146.75     13.61 o
   6   3  11      378.83      397.24     28.22 o
   7   3  11       10.02        1.52      4.84 o
   8   3  11      211.04      210.92     18.77 o
   9   3  11        1.03       -5.77      6.27 o
  -9   4  11       16.27        6.59      4.61 o
  -8   4  11      114.30      125.89     10.96 o
  -7   4  11       45.82       51.31      6.43 o
  -6   4  11      305.98      298.98     16.63 o
  -5   4  11      197.53      196.40     11.55 o
  -4   4  11        9.41       10.47      1.54 o
  -3   4  11      525.98      508.82     17.26 o
  -2   4  11       98.85      114.42      5.57 o
  -1   4  11        9.03        5.29      1.51 o
   0   4  11       30.88       31.93      2.75 o
   1   4  11      249.07      264.92      9.23 o
   2   4  11        4.06       11.91      2.50 o
   3   4  11        7.95        6.19      2.34 o
   4   4  11       24.97       34.18      5.05 o
   5   4  11      225.63      208.63     17.01 o
   6   4  11      296.21      291.88     22.36 o
   7   4  11        9.61        6.75      3.55 o
   8   4  11      349.02      368.16     30.31 o
   9   4  11        0.54        6.12      6.22 o
  -9   5  11       83.31       79.19      9.85 o
  -8   5  11       15.69       12.17      4.59 o
  -7   5  11      183.45      202.60     14.78 o
  -6   5  11        6.06        4.38      3.13 o
  -5   5  11      186.98      188.41     11.29 o
  -4   5  11      575.07      545.08     18.43 o
  -3   5  11     1171.92     1176.27     38.33 o
  -2   5  11       38.17       35.34      2.76 o
  -1   5  11        1.65        0.66      1.30 o
   0   5  11      286.26      300.82      9.68 o
   1   5  11      243.55      231.15      8.64 o
   2   5  11       40.17       62.45      4.06 o
   3   5  11      555.47      541.66     22.55 o
   4   5  11       69.06       72.74      6.05 o
   5   5  11      579.00      606.31     40.41 o
   6   5  11        0.33       19.30      4.26 o
   7   5  11        0.59        2.84      3.32 o
   8   5  11      102.32      104.46     16.56 o
   9   5  11        1.70       10.83      8.44 o
  -9   6  11        6.13       12.51      9.89 o
  -8   6  11       15.18       16.79      5.32 o
  -7   6  11      246.30      250.68     24.60 o
  -6   6  11        7.48        5.66      7.35 o
  -5   6  11      820.85      784.38     48.13 o
  -4   6  11      448.78      443.00     18.05 o
  -3   6  11     1763.24     1657.34     54.33 o
  -2   6  11      676.65      635.06     19.97 o
  -1   6  11       18.27       22.57      2.21 o
   0   6  11      466.55      497.39     15.26 o
   1   6  11      169.78      179.78      6.79 o
   2   6  11      234.17      257.05      8.95 o
   3   6  11      677.69      656.49     27.15 o
   4   6  11       19.61       36.65      5.82 o
   5   6  11      101.48      120.32      9.60 o
   6   6  11       10.61        7.58      9.32 o
   7   6  11       85.66       97.64      8.23 o
   8   6  11       93.54       80.79     11.15 o
   9   6  11       10.83       10.32      6.78 o
  -9   7  11        7.78        2.25      4.49 o
  -8   7  11        0.23        7.98      5.87 o
  -7   7  11       60.69       60.18      7.55 o
  -6   7  11        4.03        7.33      3.76 o
  -5   7  11      265.41      256.83     17.84 o
  -4   7  11       25.04       27.60      4.59 o
  -3   7  11       66.42       76.41      6.32 o
  -2   7  11       59.39       68.30      3.70 o
  -1   7  11      643.63      602.82     19.04 o
   0   7  11       74.91       77.43      3.80 o
   1   7  11       96.57      104.16      4.57 o
   2   7  11      448.99      451.36     14.70 o
   3   7  11       10.66        7.91      3.30 o
   4   7  11      194.23      234.62     13.37 o
   5   7  11      219.49      243.72     15.30 o
   6   7  11        7.31       13.39      3.92 o
   7   7  11        9.90        5.84      3.32 o
   8   7  11       59.60       60.16      9.59 o
   9   7  11       12.36       21.60      9.31 o
  -8   8  11       39.34       43.90      7.34 o
  -7   8  11       97.74      106.68     10.62 o
  -6   8  11       16.77       15.90      7.93 o
  -5   8  11       49.78       49.07      6.72 o
  -4   8  11        0.50        5.36      2.80 o
  -3   8  11       10.43       15.61      3.08 o
  -2   8  11      127.50      153.87      6.25 o
  -1   8  11      344.59      312.56     13.05 o
   0   8  11      220.84      219.13      7.57 o
   1   8  11      493.12      508.04     15.65 o
   2   8  11        0.12       23.24      3.86 o
   3   8  11      171.55      166.95      8.44 o
   4   8  11       39.23       38.68      6.46 o
   5   8  11      103.26      115.22     12.22 o
   6   8  11       68.48       76.08     14.91 o
   7   8  11      251.07      236.81     14.73 o
   8   8  11        0.92       -0.51      5.47 o
   9   8  11      145.62      155.46     16.48 o
  -8   9  11       39.65       45.90     19.76 o
  -7   9  11        3.16        1.69      4.46 o
  -6   9  11      101.22       82.12     21.66 o
  -5   9  11       87.63       88.81      6.41 o
  -4   9  11       29.04       38.69      4.69 o
  -3   9  11      128.95      122.20      7.75 o
  -2   9  11      231.00      208.14      8.89 o
  -1   9  11       25.31       25.01      2.48 o
   0   9  11       32.28       29.88      3.17 o
   1   9  11      857.36      870.26     31.00 o
   2   9  11       48.23       56.94      5.91 o
   3   9  11        0.61        2.16      2.24 o
   4   9  11      126.05      144.06      9.81 o
   5   9  11      153.64      148.10     11.31 o
   6   9  11       71.65       63.61      7.15 o
   7   9  11       14.36        8.37      5.69 o
   8   9  11       93.32      101.86     12.95 o
   9   9  11       34.80       42.45     14.40 o
  -8  10  11        0.00       -0.55      6.16 o
  -7  10  11       32.00       28.64     14.98 o
  -6  10  11        0.91        5.61      6.35 o
  -5  10  11       98.33      102.61     13.65 o
  -4  10  11        0.81       -2.17      2.63 o
  -3  10  11       90.08       91.87      6.72 o
  -2  10  11        3.69       22.39      3.57 o
  -1  10  11       14.45        9.45      1.95 o
   0  10  11      346.43      325.18     10.56 o
   1  10  11      194.80      189.34      9.40 o
   2  10  11       38.86       34.01      4.17 o
   3  10  11       60.01       49.56      4.77 o
   4  10  11      368.65      352.12     16.70 o
   5  10  11      103.71       94.06     15.87 o
   6  10  11      170.43      159.04     13.16 o
   7  10  11        4.60       11.08      3.93 o
   8  10  11       36.61       33.23      8.36 o
  -8  11  11       16.58        5.74      5.51 o
  -7  11  11       53.60       56.22      8.81 o
  -6  11  11        1.62       -1.32      4.11 o
  -5  11  11      170.08      150.16      9.88 o
  -4  11  11       40.83       41.55      6.90 o
  -3  11  11        0.17       12.78      3.32 o
  -2  11  11       37.89       49.70      6.72 o
  -1  11  11        5.67        3.49      1.95 o
   0  11  11       50.20       56.26      4.77 o
   1  11  11       35.08       27.61      3.82 o
   2  11  11     1423.14     1358.96     58.14 o
   3  11  11      131.92      143.00      8.78 o
   4  11  11        8.09       12.35      2.54 o
   5  11  11       83.71       94.00     11.63 o
   6  11  11        8.32        6.76      4.17 o
   7  11  11      191.22      187.12     15.68 o
   8  11  11       13.36        3.30      6.84 o
  -7  12  11       21.15        6.81      5.68 o
  -6  12  11      171.55      178.65     15.73 o
  -5  12  11      122.45      132.63     10.30 o
  -4  12  11       65.16       64.00      7.33 o
  -3  12  11      108.49      111.89      9.05 o
  -2  12  11        9.65       15.26      5.10 o
  -1  12  11       73.93       57.99      7.41 o
   0  12  11      198.65      210.95     11.50 o
   1  12  11      110.95      128.31      7.57 o
   2  12  11      396.12      360.30     17.57 o
   3  12  11      203.91      200.92     11.29 o
   4  12  11      505.29      483.68     22.24 o
   5  12  11       14.24       23.63      5.35 o
   6  12  11       65.79       53.98     15.27 o
   7  12  11       32.33       28.84      5.82 o
   8  12  11        4.68       11.62      6.75 o
  -7  13  11        1.40       -2.71      5.38 o
  -6  13  11        1.08        4.22      5.24 o
  -5  13  11        3.47        6.28      6.69 o
  -4  13  11        0.83       11.23      3.86 o
  -3  13  11       11.27       22.98      6.69 o
  -2  13  11       14.10        2.55      3.21 o
  -1  13  11       10.77        9.33      5.17 o
   0  13  11       52.37       52.76      7.89 o
   1  13  11        0.63        6.64      3.05 o
   2  13  11       11.69       11.40      3.56 o
   3  13  11      157.44      156.28      9.76 o
   4  13  11      234.98      237.29     12.70 o
   5  13  11        0.30        5.61      4.55 o
   6  13  11       21.63       24.43      5.73 o
   7  13  11        8.17        9.44      4.62 o
  -6  14  11        4.28        8.49      6.09 o
  -5  14  11       12.70        6.20      4.09 o
  -4  14  11       22.83       26.76      5.16 o
  -3  14  11       38.98       15.63     17.78 o
  -2  14  11        3.60        4.80      5.96 o
  -1  14  11        0.66        1.46      3.97 o
   0  14  11       90.86       96.54      9.06 o
   1  14  11      139.31      168.47     10.76 o
   2  14  11       21.71       24.97      5.43 o
   3  14  11       37.56       40.38      4.89 o
   4  14  11      339.20      328.39     16.36 o
   5  14  11       27.15       20.54      5.74 o
   6  14  11      226.88      222.56     24.65 o
   7  14  11        0.55        3.63      5.31 o
  -6  15  11       37.21       57.79     13.69 o
  -5  15  11       19.61       14.76      5.08 o
  -4  15  11       96.21      111.32     11.55 o
  -3  15  11      115.96      107.15     15.77 o
  -2  15  11        0.21        2.26      4.62 o
  -1  15  11       57.99       48.75      8.63 o
   0  15  11        2.30        5.21      3.97 o
   1  15  11       27.36       26.08      6.09 o
   2  15  11      120.43      119.54     12.41 o
   3  15  11       44.72       34.82      4.95 o
   4  15  11      217.98      220.10     12.12 o
   5  15  11       24.64       19.24     11.00 o
   6  15  11      267.44      229.34     16.92 o
   7  15  11       27.12       24.25      6.43 o
  -5  16  11      236.08      249.52     24.86 o
  -4  16  11       15.02       11.29      8.26 o
  -3  16  11       48.45       54.32     12.03 o
  -2  16  11       10.53       13.90      7.36 o
  -1  16  11       25.55       46.94      7.73 o
   0  16  11       75.67       67.84     10.91 o
   1  16  11       16.56        3.66      6.66 o
   2  16  11       12.33        8.91      3.86 o
   3  16  11       19.20       28.10      4.88 o
   4  16  11        9.16       14.24      6.17 o
   5  16  11       36.77       24.31     12.78 o
   6  16  11      103.54      114.66     14.49 o
  -4  17  11      152.59      145.82     19.62 o
  -3  17  11       82.22       41.25     11.83 o
  -2  17  11       26.28       18.99      6.49 o
  -1  17  11       55.77       39.86     10.89 o
   0  17  11       19.80       22.44      6.18 o
   1  17  11        0.09        6.94      5.00 o
   2  17  11       47.05       36.26      7.54 o
   3  17  11       13.59       13.92      4.33 o
   4  17  11       45.04       36.10      9.47 o
   5  17  11       65.99       76.09     10.43 o
  -3  18  11      281.66      281.60     30.76 o
  -2  18  11       75.44       67.65     18.21 o
  -1  18  11       32.82       23.78      7.21 o
   0  18  11       26.49       14.35      7.64 o
   1  18  11        0.29        0.85      6.58 o
   2  18  11       23.30       13.87      9.83 o
   3  18  11        0.00        3.26      3.54 o
   4  18  11       39.32       34.64     11.84 o
  -2  19  11        9.03        9.00      6.45 o
  -1  19  11      152.25      153.32     14.94 o
   0  19  11        1.79        4.94      7.30 o
   1  19  11       14.03        6.80      5.94 o
   2  19  11       46.34       30.93      7.41 o
   3  19  11       15.08       12.79      5.55 o
  -2 -13  12       44.17       47.47      6.58 o
  -1 -13  12      336.57      427.07     33.55 o
   0 -13  12       12.23       19.79      7.10 o
   1 -13  12       59.82       70.98     10.71 o
  -4 -12  12       17.09       41.82      7.10 o
  -3 -12  12        1.11        0.66      3.07 o
  -2 -12  12       18.70       14.25      6.74 o
  -1 -12  12       70.75       86.43     15.34 o
   0 -12  12       67.20       80.86     10.92 o
   1 -12  12      148.64      189.80     14.07 o
   2 -12  12        0.73       -2.23      5.38 o
   3 -12  12       54.20       69.18     14.78 o
  -5 -11  12       75.44       70.19      8.29 o
  -4 -11  12       14.67        9.37      4.91 o
  -3 -11  12       46.01       63.55      5.75 o
  -2 -11  12       67.99       75.78     12.84 o
  -1 -11  12        0.47        7.47      4.11 o
   0 -11  12        9.48       14.18      4.76 o
   1 -11  12       18.91       18.50      5.33 o
   2 -11  12        5.47        4.80      4.75 o
   3 -11  12       53.45       46.56     12.37 o
   4 -11  12      757.74      757.23     65.73 o
  -6 -10  12       52.65       47.12      6.81 o
  -5 -10  12       56.04       68.37      9.80 o
  -4 -10  12      121.39      107.49     16.54 o
  -3 -10  12      210.58      199.72     11.67 o
  -2 -10  12       93.87      103.05      9.31 o
  -1 -10  12       33.51       32.17      5.28 o
   0 -10  12       25.42       36.12      5.58 o
   1 -10  12        0.48        5.68      4.25 o
   2 -10  12        5.61        8.86      4.38 o
   3 -10  12       28.24       27.93      9.54 o
   4 -10  12       40.98       39.46     10.59 o
   5 -10  12       27.28       39.26     10.09 o
  -6  -9  12       80.76       81.37      9.23 o
  -5  -9  12      299.68      312.30     17.88 o
  -4  -9  12       20.99       20.38      5.18 o
  -3  -9  12       19.21       14.48      5.00 o
  -2  -9  12       17.53       13.24      3.54 o
  -1  -9  12        8.14        5.19      3.41 o
   0  -9  12      159.05      174.44     11.35 o
   1  -9  12       33.69       26.28      4.75 o
   2  -9  12       67.61       60.68      7.58 o
   3  -9  12       13.14        8.78      9.71 o
   4  -9  12       74.29       84.99     13.90 o
   5  -9  12      131.60      133.99     16.85 o
   6  -9  12      223.50      249.90     18.96 o
  -7  -8  12      243.76      259.55     22.38 o
  -6  -8  12       57.55       52.86      6.49 o
  -5  -8  12      341.32      328.04     17.69 o
  -4  -8  12        3.33        3.49      4.95 o
  -3  -8  12        1.40       -2.84      3.28 o
  -2  -8  12        0.98        4.75      2.88 o
  -1  -8  12       51.83       47.42      5.24 o
   0  -8  12      121.92      110.40      7.51 o
   1  -8  12       31.12       29.83      4.70 o
   2  -8  12        4.99       14.71      6.90 o
   3  -8  12       13.72       16.81      5.39 o
   4  -8  12        9.96        7.14      6.43 o
   5  -8  12       66.92       75.73      9.56 o
   6  -8  12        2.93        4.20      5.34 o
  -7  -7  12      188.29      216.54     27.65 o
  -6  -7  12       28.78       47.44      8.85 o
  -5  -7  12      487.78      468.08     23.09 o
  -4  -7  12       89.51       97.76      8.30 o
  -3  -7  12       98.61      104.19      8.50 o
  -2  -7  12      256.33      249.88     12.94 o
  -1  -7  12       14.05       25.05      3.91 o
   0  -7  12        3.55        0.37      2.60 o
   1  -7  12      267.85      280.18     14.05 o
   2  -7  12        4.89        2.90      2.85 o
   3  -7  12      135.06      140.89     13.01 o
   4  -7  12        3.74        6.33      5.48 o
   5  -7  12       21.90       46.31      7.22 o
   6  -7  12       55.36       74.83     17.93 o
   7  -7  12       31.29       15.57     11.12 o
  -8  -6  12        3.89        4.72      7.09 o
  -7  -6  12       14.50        7.13      5.47 o
  -6  -6  12        2.49        9.18      4.01 o
  -5  -6  12       97.86       95.10      8.75 o
  -4  -6  12       44.25       31.72      4.93 o
  -3  -6  12     1978.31     1749.97     66.59 o
  -2  -6  12     2224.69     1984.69     75.45 o
  -1  -6  12      273.95      241.96     11.74 o
   0  -6  12       23.96       14.12      3.03 o
   1  -6  12       18.80       24.32      3.63 o
   2  -6  12        0.23        0.47      2.58 o
   3  -6  12       58.40       60.76      9.55 o
   4  -6  12      148.78      174.44     12.20 o
   5  -6  12       41.46       78.03      9.02 o
   6  -6  12      106.65       99.09     10.10 o
   7  -6  12       25.21       19.09     11.00 o
  -8  -5  12        5.38        5.22      5.49 o
  -7  -5  12      223.77      261.63     27.04 o
  -6  -5  12        0.22        1.31      3.29 o
  -5  -5  12       39.54       43.48      5.55 o
  -4  -5  12      163.07      153.32     10.06 o
  -3  -5  12     1249.65     1099.35     42.68 o
  -2  -5  12      770.40      715.61     28.66 o
  -1  -5  12      255.23      232.07     11.25 o
   0  -5  12      417.20      397.22     15.38 o
   1  -5  12       30.15       22.70      4.13 o
   2  -5  12        7.63       11.26      2.78 o
   3  -5  12      331.84      293.99     17.24 o
   4  -5  12       52.14       38.91      6.74 o
   5  -5  12       52.69       44.36      5.90 o
   6  -5  12      104.23      111.03      9.34 o
   7  -5  12        9.50       13.11      9.46 o
  -8  -4  12        0.49       -1.44      4.91 o
  -7  -4  12      187.00      176.62     13.72 o
  -6  -4  12       55.17       70.14     10.27 o
  -5  -4  12        4.87       22.47      6.26 o
  -4  -4  12      165.28      171.77     10.66 o
  -3  -4  12      463.40      382.79     16.19 o
  -2  -4  12       70.81       71.06      4.89 o
  -1  -4  12     3993.43     3647.30    136.43 o
   0  -4  12      935.39      938.64     33.16 o
   1  -4  12      280.40      258.80     14.19 o
   2  -4  12      200.72      175.39      8.39 o
   3  -4  12        5.19        0.54      3.01 o
   4  -4  12       94.19       87.70      7.79 o
   5  -4  12       46.36       51.24      5.86 o
   6  -4  12        6.34       13.49      8.46 o
   7  -4  12        3.33       12.48      8.43 o
   8  -4  12       14.39       13.65      9.96 o
  -8  -3  12        6.42        4.11      4.72 o
  -7  -3  12       11.74        9.06      4.78 o
  -6  -3  12       70.52       55.77      5.45 o
  -5  -3  12        7.82       19.43      3.82 o
  -4  -3  12       39.86       34.52      4.55 o
  -3  -3  12      343.21      321.62     13.83 o
  -2  -3  12      332.27      288.39     11.82 o
  -1  -3  12      208.24      204.63      9.03 o
   0  -3  12     2442.59     2486.40     84.67 o
   1  -3  12      437.64      359.70     13.18 o
   2  -3  12     1385.66     1321.18     46.95 o
   3  -3  12     1071.04      898.29     45.36 o
   4  -3  12       47.54       78.06      7.22 o
   5  -3  12      161.96      141.84     10.09 o
   6  -3  12      186.06      202.84     18.03 o
   7  -3  12       36.38       39.59     11.67 o
   8  -3  12        5.47        8.55      8.13 o
  -9  -2  12       29.61       17.82      8.24 o
  -8  -2  12        0.17        0.37      5.19 o
  -7  -2  12       54.01       45.14      9.25 o
  -6  -2  12       41.53       36.43      4.31 o
  -5  -2  12       64.31       56.29      5.40 o
  -4  -2  12        1.64        7.74      2.94 o
  -3  -2  12        1.73        1.41      1.95 o
  -2  -2  12       13.67       10.52      2.40 o
  -1  -2  12       97.10       96.56      5.06 o
   0  -2  12      506.70      518.30     17.81 o
   1  -2  12       23.49       15.55      2.36 o
   2  -2  12     2989.53     2888.66    109.15 o
   3  -2  12      426.93      432.57     23.07 o
   4  -2  12      136.80      130.40      9.43 o
   5  -2  12       45.21       33.32      4.43 o
   6  -2  12        4.85        6.45      5.17 o
   7  -2  12        8.02       13.90      8.17 o
   8  -2  12       13.70        9.51      9.01 o
  -9  -1  12      587.72      607.68     38.45 o
  -8  -1  12        0.73        2.11      3.61 o
  -7  -1  12        2.43        2.54      3.12 o
  -6  -1  12        2.04        6.75      2.49 o
  -5  -1  12       17.77       17.28      3.49 o
  -4  -1  12        9.10       18.75      3.33 o
  -3  -1  12      398.19      359.36     15.07 o
  -2  -1  12      505.84      440.57     16.85 o
  -1  -1  12      804.09      771.63     25.82 o
   0  -1  12      230.45      241.07      9.19 o
   1  -1  12        4.15        3.84      1.78 o
   2  -1  12     1516.66     1392.93     53.89 o
   3  -1  12       71.13       45.49      5.32 o
   4  -1  12      133.51      134.42      9.49 o
   5  -1  12       81.84       97.02      7.50 o
   6  -1  12       43.32       36.49     17.43 o
   7  -1  12        1.79        5.04      5.75 o
   8  -1  12       15.84       28.84     10.66 o
  -9   0  12      288.64      290.47     31.84 o
  -8   0  12      169.35      183.68     12.30 o
  -7   0  12      126.05      144.15     10.33 o
  -6   0  12        0.19       -0.53      2.09 o
  -5   0  12      111.57      194.55      9.14 o
  -4   0  12      127.37      171.33     22.66 o
  -3   0  12        0.06       -0.23      1.86 o
  -2   0  12       79.24       67.33      4.37 o
  -1   0  12      554.53      521.65     17.87 o
   0   0  12      209.36      251.63      8.85 o
   1   0  12      251.33      221.47      8.02 o
   2   0  12      488.80      470.39     17.94 o
   3   0  12     2582.41     2424.11    104.98 o
   4   0  12      786.92      695.79     35.29 o
   5   0  12        3.36        0.97      2.35 o
   6   0  12        6.28        6.59      5.25 o
   7   0  12       89.23       69.12     10.48 o
   8   0  12      155.27      135.12     19.42 o
   9   0  12        0.33        8.51      9.80 o
  -9   1  12        1.94       10.55     11.06 o
  -8   1  12      127.27      147.78     12.27 o
  -7   1  12      516.45      513.04     27.35 o
  -6   1  12        7.91        6.09      3.51 o
  -5   1  12      199.54      219.35     10.03 o
  -4   1  12       57.60       63.08      4.69 o
  -3   1  12      127.92      115.24      5.78 o
  -2   1  12      123.61      120.45      6.70 o
  -1   1  12     1168.53     1216.13     39.39 o
   0   1  12        7.24        1.16      1.58 o
   1   1  12        6.88        5.90      1.80 o
   2   1  12        2.08       -0.68      1.75 o
   3   1  12      408.28      351.89     16.92 o
   4   1  12     3050.85     2766.65    133.37 o
   5   1  12      886.44      836.48     41.93 o
   6   1  12       81.19       96.01     11.47 o
   7   1  12        4.12       11.87      5.83 o
   8   1  12       42.27       45.49     23.28 o
   9   1  12      294.03      293.09     31.50 o
  -9   2  12      152.98      196.94     15.35 o
  -8   2  12       15.35       29.84      6.66 o
  -7   2  12      422.22      386.02     21.23 o
  -6   2  12        2.01        3.54      2.89 o
  -5   2  12        5.38       20.07      2.92 o
  -4   2  12      291.08      223.36     10.11 o
  -3   2  12      493.29      516.22     18.77 o
  -2   2  12       73.53       75.36      4.85 o
  -1   2  12       18.94       36.38      3.29 o
   0   2  12      302.20      267.69     11.88 o
   1   2  12      129.75      146.64      6.36 o
   2   2  12      772.50      766.30     28.12 o
   3   2  12       26.41       28.24      3.53 o
   4   2  12      434.83      391.76     20.98 o
   5   2  12      434.17      396.75     51.31 o
   6   2  12       11.56       10.97      5.63 o
   7   2  12       92.30      101.91     12.34 o
   8   2  12       33.74       33.57      8.27 o
   9   2  12       34.81       34.73     11.08 o
  -9   3  12        0.44        3.28      6.91 o
  -8   3  12       16.87       14.53      4.83 o
  -7   3  12      321.81      319.42     21.51 o
  -6   3  12       72.45       80.52      7.02 o
  -5   3  12      237.93      213.70      9.85 o
  -4   3  12       55.20       58.67      5.79 o
  -3   3  12      265.25      257.76     10.10 o
  -2   3  12      545.51      585.96     19.65 o
  -1   3  12     1687.72     1688.57     54.47 o
   0   3  12      541.12      565.16     18.01 o
   1   3  12     1680.68     1692.01     55.23 o
   2   3  12      561.33      591.11     21.93 o
   3   3  12      234.07      216.07     11.25 o
   4   3  12       73.61       73.32      6.19 o
   5   3  12      220.08      247.37     19.92 o
   6   3  12       68.56       81.58     21.68 o
   7   3  12      309.49      321.64     24.69 o
   8   3  12       21.01       22.55      7.66 o
   9   3  12        0.75        4.77      6.11 o
  -9   4  12       33.83       57.06      8.02 o
  -8   4  12       49.34       46.16      6.88 o
  -7   4  12      130.77      124.40     10.96 o
  -6   4  12        5.42        1.31      3.07 o
  -5   4  12      425.69      447.52     20.42 o
  -4   4  12      262.47      243.88      9.59 o
  -3   4  12       25.81       31.98      2.95 o
  -2   4  12      858.90      851.64     27.54 o
  -1   4  12      157.43      170.39      6.87 o
   0   4  12      307.24      271.11      8.97 o
   1   4  12        5.83        4.59      2.02 o
   2   4  12      102.96      112.91      5.14 o
   3   4  12      469.21      475.20     21.96 o
   4   4  12      240.80      188.62     16.25 o
   5   4  12        3.59        7.41      4.58 o
   6   4  12        5.84       -0.68      4.68 o
   7   4  12      424.36      399.63     22.67 o
   8   4  12       11.44       14.99      6.43 o
   9   4  12      153.70      209.71     34.98 o
  -9   5  12      291.12      357.49     24.56 o
  -8   5  12       29.52       25.55     11.29 o
  -7   5  12        8.61       13.94      4.57 o
  -6   5  12       95.04      107.98     13.01 o
  -5   5  12     1018.45      969.15     48.83 o
  -4   5  12     3020.79     2743.18     93.45 o
  -3   5  12      450.44      409.49     14.31 o
  -2   5  12        6.63        5.05      1.78 o
  -1   5  12        9.40       16.71      3.44 o
   0   5  12        8.14        3.18      1.51 o
   1   5  12     1099.15     1105.49     38.91 o
   2   5  12      121.47      107.23      5.04 o
   3   5  12      200.87      182.07      8.93 o
   4   5  12       93.49      113.07      7.93 o
   5   5  12      201.34      210.06     18.97 o
   6   5  12       13.28        9.44      3.90 o
   7   5  12      507.67      493.74     27.18 o
   8   5  12      151.17      181.20     27.19 o
   9   5  12        0.96        0.92      7.05 o
  -9   6  12        0.99        1.28      4.57 o
  -8   6  12      136.57      137.55     13.07 o
  -7   6  12       72.17       67.39     11.40 o
  -6   6  12        2.82        4.17      6.37 o
  -5   6  12        1.93        7.37      3.82 o
  -4   6  12      921.43      820.18     31.52 o
  -3   6  12     2475.11     2435.18     79.28 o
  -2   6  12      414.10      396.12     13.78 o
  -1   6  12      230.30      221.69      8.12 o
   0   6  12      168.19      186.37      7.15 o
   1   6  12      644.75      617.91     21.13 o
   2   6  12       89.25       79.43      4.88 o
   3   6  12        0.10       -2.99      1.91 o
   4   6  12       94.91      270.06     33.02 o
   5   6  12      125.43      176.30     14.77 o
   6   6  12        0.48        2.74      3.52 o
   7   6  12      131.96      152.66     11.41 o
   8   6  12      153.49      147.13     33.93 o
   9   6  12      255.31      281.36     25.19 o
  -8   7  12       31.52       18.57      5.51 o
  -7   7  12        2.57        3.72      4.19 o
  -6   7  12       44.90       56.39      7.37 o
  -5   7  12       55.24       56.38      7.00 o
  -4   7  12      126.95      131.53     10.04 o
  -3   7  12      155.16      179.92      8.43 o
  -2   7  12     1229.78     1144.87     37.11 o
  -1   7  12        9.48       16.72      2.76 o
   0   7  12      259.44      277.48      9.60 o
   1   7  12      640.94      642.46     21.91 o
   2   7  12      477.17      470.50     19.28 o
   3   7  12      391.53      384.89     16.47 o
   4   7  12        2.94       44.80      3.97 o
   5   7  12       23.74       16.76      4.52 o
   6   7  12        0.88        8.17      4.29 o
   7   7  12        4.34        1.27      3.53 o
   8   7  12        2.31        6.64      5.76 o
   9   7  12      611.94      644.55     44.70 o
  -8   8  12       14.84        9.43      4.75 o
  -7   8  12        3.01        2.85      4.05 o
  -6   8  12        7.94        9.00      4.32 o
  -5   8  12       68.45       63.64     18.51 o
  -4   8  12      172.36      166.86     19.14 o
  -3   8  12      487.82      466.79     19.19 o
  -2   8  12     2925.43     2729.58     82.08 o
  -1   8  12        7.44        3.41      1.71 o
   0   8  12      343.48      356.84     13.95 o
   1   8  12      192.85      185.56      7.77 o
   2   8  12       38.39       38.35      4.48 o
   3   8  12        5.14        4.86      2.23 o
   4   8  12        3.91       13.01      2.55 o
   5   8  12       96.32       99.37      9.01 o
   6   8  12       42.65       41.26      6.04 o
   7   8  12       50.07       48.13     12.44 o
   8   8  12        0.08        2.18      5.60 o
   9   8  12       41.59       45.94      9.78 o
  -8   9  12        8.51        4.48      9.51 o
  -7   9  12       31.37       30.66      6.40 o
  -6   9  12      157.36      156.93     19.31 o
  -5   9  12      193.76      169.38     12.05 o
  -4   9  12       44.30       44.88      5.17 o
  -3   9  12     1044.82      917.85     40.11 o
  -2   9  12     1471.39     1389.62     45.43 o
  -1   9  12      548.28      471.61     15.37 o
   0   9  12     2317.03     2284.34     69.05 o
   1   9  12      295.47      277.83     11.32 o
   2   9  12      309.34      280.95     14.29 o
   3   9  12      404.20      364.92     17.43 o
   4   9  12       33.25       34.17      3.66 o
   5   9  12        9.62       28.17      5.40 o
   6   9  12       66.73       47.72     14.38 o
   7   9  12       17.53       23.80      4.73 o
   8   9  12        2.97        7.13      6.27 o
  -8  10  12        6.58        7.67      5.41 o
  -7  10  12        1.05       -0.94      4.65 o
  -6  10  12        7.09       10.49      5.11 o
  -5  10  12       30.11       47.69      9.01 o
  -4  10  12      119.99      118.15      9.39 o
  -3  10  12       12.02       16.82      5.81 o
  -2  10  12      197.20      182.27      8.49 o
  -1  10  12      217.94      325.98     12.81 o
   0  10  12      954.39      962.15     31.82 o
   1  10  12     3915.84     3704.23    136.24 o
   2  10  12       82.20       74.41      6.21 o
   3  10  12      519.85      519.39     23.65 o
   4  10  12      166.79      169.74      9.66 o
   5  10  12        2.58        9.11      4.19 o
   6  10  12       59.36       59.27     10.36 o
   7  10  12      197.12      200.80     18.05 o
   8  10  12        0.98       -1.37      5.53 o
  -7  11  12       15.54       18.34      6.00 o
  -6  11  12      130.93      135.64     13.09 o
  -5  11  12       57.36       59.30      6.66 o
  -4  11  12       47.49       36.57      5.11 o
  -3  11  12      303.15      258.90     14.96 o
  -2  11  12        3.44        1.27      2.22 o
  -1  11  12       55.69       43.04      4.18 o
   0  11  12      423.22      418.13     19.48 o
   1  11  12      437.63      426.99     17.94 o
   2  11  12      607.02      554.93     25.54 o
   3  11  12     1105.13     1016.41     44.36 o
   4  11  12      160.82      168.65     15.26 o
   5  11  12       30.38       31.18      5.82 o
   6  11  12        0.24        2.28      4.06 o
   7  11  12      206.36      221.86     15.10 o
   8  11  12        5.43        0.65      6.38 o
  -7  12  12       34.62       29.71      7.34 o
  -6  12  12       59.95       64.30      9.37 o
  -5  12  12       49.01       96.11     11.88 o
  -4  12  12      161.10      198.02     15.86 o
  -3  12  12       88.60      116.14      9.12 o
  -2  12  12        1.11        9.53      3.19 o
  -1  12  12       15.88       32.01      9.56 o
   0  12  12       16.61        9.05      3.43 o
   1  12  12      268.21      255.63     12.20 o
   2  12  12     2166.98     1978.02     83.77 o
   3  12  12     2349.20     2321.25     97.52 o
   4  12  12       21.32       17.52      3.09 o
   5  12  12       67.52       57.54     11.86 o
   6  12  12        3.20        1.76      4.41 o
   7  12  12       24.37       32.54      5.86 o
   8  12  12        1.60        5.67      6.63 o
  -7  13  12       44.58       48.49     23.97 o
  -6  13  12       82.81      121.38     14.94 o
  -5  13  12       33.59       63.42      6.90 o
  -4  13  12        9.97       12.11      4.17 o
  -3  13  12      102.61       95.43      8.75 o
  -2  13  12        2.15        1.41      3.38 o
  -1  13  12      285.57      276.14     19.34 o
   0  13  12        4.48        3.94      3.10 o
   1  13  12       14.08       23.58      6.09 o
   2  13  12      304.68      307.56     15.83 o
   3  13  12      157.29      152.85      9.77 o
   4  13  12      105.34      116.95     11.71 o
   5  13  12      534.06      526.95     29.94 o
   6  13  12       25.74       28.09      7.25 o
   7  13  12      229.76      244.41     18.19 o
  -6  14  12        8.45       10.57      6.53 o
  -5  14  12       64.94       89.78     10.18 o
  -4  14  12       10.90        9.15      4.44 o
  -3  14  12        3.86       -2.26      3.78 o
  -2  14  12        1.54        1.29      4.23 o
  -1  14  12       43.83       52.50      7.80 o
   0  14  12       81.88       62.08     15.33 o
   1  14  12       36.92       28.90      4.92 o
   2  14  12        1.31        0.59      2.96 o
   3  14  12        2.23        8.10      3.48 o
   4  14  12        3.87        9.08      3.02 o
   5  14  12      427.53      464.81     27.66 o
   6  14  12       35.32       15.13      5.99 o
   7  14  12      221.75      244.53     26.63 o
  -6  15  12      146.48      175.41     17.09 o
  -5  15  12      123.39      132.49     10.76 o
  -4  15  12       78.06       74.03     13.07 o
  -3  15  12       18.31       37.42      9.92 o
  -2  15  12       76.57       60.09      9.30 o
  -1  15  12       37.59       26.46      6.26 o
   0  15  12      184.76      213.00     14.34 o
   1  15  12       16.42        9.33      6.21 o
   2  15  12       13.27       11.70      3.99 o
   3  15  12       13.84       19.23      4.21 o
   4  15  12        8.37        6.86      2.79 o
   5  15  12      389.20      387.34     24.45 o
   6  15  12       76.64       65.47     19.32 o
  -5  16  12       22.29       30.08      9.34 o
  -4  16  12       25.28       24.11      9.22 o
  -3  16  12       29.90       14.24      8.29 o
  -2  16  12       10.26        7.71     10.47 o
  -1  16  12        2.27        6.66      5.02 o
   0  16  12        2.99        7.16      5.04 o
   1  16  12       31.44       33.03      8.63 o
   2  16  12       71.68      100.13     14.14 o
   3  16  12      250.81      248.31     14.18 o
   4  16  12      104.78      115.18     12.16 o
   5  16  12       75.23       76.91     10.34 o
   6  16  12       58.82       52.87      8.45 o
  -4  17  12      503.26      542.98     49.09 o
  -3  17  12       79.91       50.33     11.95 o
  -2  17  12        0.13       12.58     18.57 o
  -1  17  12        1.27        8.87      5.65 o
   0  17  12       18.84       19.54      6.18 o
   1  17  12        4.32       16.33      6.00 o
   2  17  12       40.12       45.77      8.58 o
   3  17  12       49.83       63.22      6.83 o
   4  17  12       20.68       24.04      7.21 o
   5  17  12      105.38      120.09     12.94 o
  -3  18  12       67.90       37.68     11.91 o
  -2  18  12        2.85        2.56      5.44 o
  -1  18  12      194.51      260.61     36.30 o
   0  18  12       41.23       42.85      8.00 o
   1  18  12      105.56      117.57     13.06 o
   2  18  12       39.93       25.93      6.53 o
   3  18  12        0.03       -2.11      3.75 o
   4  18  12        2.46       56.74      9.64 o
  -1  19  12       46.71       62.00      9.83 o
   0  19  12        1.87        8.63      7.30 o
   1  19  12      330.39      417.01     39.44 o
   2  19  12       46.66       75.67     11.95 o
   3  19  12       21.69       15.98      5.96 o
  -3 -12  13       26.58       58.80      6.12 o
  -2 -12  13        9.72       11.42      8.14 o
  -1 -12  13       16.03       26.88      7.04 o
   0 -12  13       10.75        9.26      6.11 o
   1 -12  13        1.95        2.42      5.11 o
   2 -12  13        0.12        3.23      6.07 o
  -4 -11  13        4.21        3.49      7.03 o
  -3 -11  13       97.87       88.24      6.96 o
  -2 -11  13       23.84       25.45      6.06 o
  -1 -11  13        0.19        2.90      4.22 o
   0 -11  13       41.97       37.58      8.04 o
   1 -11  13        1.28        5.28      4.80 o
   2 -11  13       26.67       24.63      7.78 o
   3 -11  13      123.80      114.49     17.80 o
  -5 -10  13      107.10       94.85      9.40 o
  -4 -10  13      115.79       87.35      9.04 o
  -3 -10  13        4.26        5.60      3.94 o
  -2 -10  13        0.08        5.56      4.45 o
  -1 -10  13        4.90        7.72      4.06 o
   0 -10  13       13.56       18.41      4.84 o
   1 -10  13       15.28       16.46      6.56 o
   2 -10  13        5.55        2.14      4.46 o
   3 -10  13        4.69        4.27      7.76 o
   4 -10  13        6.26        6.51      7.80 o
  -6  -9  13      415.50      385.57     20.77 o
  -5  -9  13        8.88        6.16      4.59 o
  -4  -9  13      467.88      413.33     21.45 o
  -3  -9  13        4.52        6.04      5.04 o
  -2  -9  13      307.84      285.07     14.22 o
  -1  -9  13       21.80       18.30      6.56 o
   0  -9  13       72.13       63.39      8.30 o
   1  -9  13       38.20       36.25      5.24 o
   2  -9  13        0.01       17.04      5.02 o
   3  -9  13       71.59       61.43      9.39 o
   4  -9  13        2.68        5.64      7.19 o
   5  -9  13        0.74       -6.11      6.35 o
  -6  -8  13      358.82      355.88     19.29 o
  -5  -8  13        1.79       -0.47      3.85 o
  -4  -8  13      440.04      414.41     21.15 o
  -3  -8  13       38.38       36.41      5.84 o
  -2  -8  13       43.54       37.24      4.95 o
  -1  -8  13       11.98       19.97      7.18 o
   0  -8  13       52.02       53.53      5.40 o
   1  -8  13       24.79       23.16      4.43 o
   2  -8  13        0.00        0.63      3.84 o
   3  -8  13       22.48       20.68      6.21 o
   4  -8  13        0.77       13.20      7.59 o
   5  -8  13       14.80       20.21      7.68 o
   6  -8  13       81.79      129.53     12.33 o
  -7  -7  13       10.88       10.27      5.90 o
  -6  -7  13       64.40       54.79      6.61 o
  -5  -7  13       29.19       37.20      5.67 o
  -4  -7  13      614.95      610.60     29.18 o
  -3  -7  13      268.60      266.76     15.58 o
  -2  -7  13       19.15       19.24      4.64 o
  -1  -7  13      424.16      398.15     17.69 o
   0  -7  13        8.41       18.04      3.75 o
   1  -7  13      302.13      310.73     15.71 o
   2  -7  13        2.65        1.23      3.18 o
   3  -7  13       50.78       71.94      9.49 o
   4  -7  13       62.42       56.48      8.37 o
   5  -7  13       51.63       50.20      8.05 o
   6  -7  13       12.49       30.62     10.66 o
  -7  -6  13       58.59       47.27     14.01 o
  -6  -6  13       33.70       25.64      4.85 o
  -5  -6  13       58.20       59.82      9.68 o
  -4  -6  13      675.87      626.19     29.60 o
  -3  -6  13       11.85        6.74      3.84 o
  -2  -6  13      754.19      684.01     27.90 o
  -1  -6  13      429.67      368.00     16.44 o
   0  -6  13       76.28       63.07      5.65 o
   1  -6  13       38.87       44.91      5.07 o
   2  -6  13      217.99      243.02     15.97 o
   3  -6  13        5.06       11.56      4.85 o
   4  -6  13        4.79       18.28      5.90 o
   5  -6  13      110.89      130.19     12.45 o
   6  -6  13        0.44        8.74      4.62 o
   7  -6  13        1.14        4.44      9.63 o
  -8  -5  13       69.52       62.64      8.96 o
  -7  -5  13       36.86       38.97      7.29 o
  -6  -5  13        0.86        0.80      3.70 o
  -5  -5  13       76.21       81.16      7.29 o
  -4  -5  13      152.94      154.25     10.40 o
  -3  -5  13      154.91      145.99      8.15 o
  -2  -5  13     1150.51     1060.81     41.47 o
  -1  -5  13      293.35      277.73     13.27 o
   0  -5  13       29.85       25.18      3.51 o
   1  -5  13       97.61       99.21      6.80 o
   2  -5  13      202.91      249.59     13.11 o
   3  -5  13        0.26        2.62      3.38 o
   4  -5  13      148.12      170.76     16.34 o
   5  -5  13        9.87       12.63      4.27 o
   6  -5  13       19.99       10.80      4.31 o
   7  -5  13       53.27       62.25     15.07 o
  -8  -4  13       15.47       17.77      6.31 o
  -7  -4  13        0.83       -1.63      5.57 o
  -6  -4  13      111.43      123.17      8.91 o
  -5  -4  13        0.50       12.63      3.67 o
  -4  -4  13       67.63       58.47      6.24 o
  -3  -4  13       12.82       19.36      3.17 o
  -2  -4  13      358.01      336.82     14.80 o
  -1  -4  13     1505.69     1375.39     53.14 o
   0  -4  13      127.97      156.80      8.60 o
   1  -4  13      267.00      273.72     12.55 o
   2  -4  13       73.52       97.20      6.59 o
   3  -4  13        4.15        6.23      4.40 o
   4  -4  13        0.01        5.66      3.49 o
   5  -4  13       52.60       59.16     11.27 o
   6  -4  13        8.35        6.40      3.28 o
   7  -4  13        7.11       14.53      8.96 o
  -8  -3  13        4.99       10.76      5.21 o
  -7  -3  13        1.27        0.54      4.51 o
  -6  -3  13        0.01        3.64      3.24 o
  -5  -3  13      194.79      204.59     12.02 o
  -4  -3  13       39.27       43.05      5.27 o
  -3  -3  13      243.23      245.95     11.47 o
  -2  -3  13       17.26       14.83      2.98 o
  -1  -3  13      411.62      407.70     15.63 o
   0  -3  13      158.81      169.85      9.48 o
   1  -3  13      850.05      830.93     30.29 o
   2  -3  13        6.77        8.32      2.62 o
   3  -3  13      248.20      221.25     13.69 o
   4  -3  13        0.77       -0.39      2.83 o
   5  -3  13      429.61      409.43     22.40 o
   6  -3  13       16.04       20.07      7.49 o
   7  -3  13      179.98      140.31     20.96 o
   8  -3  13       16.09        5.06      8.92 o
  -8  -2  13       14.37       10.15      6.61 o
  -7  -2  13        7.22       11.92      4.84 o
  -6  -2  13       38.22       43.23      6.71 o
  -5  -2  13       79.65       85.92      7.59 o
  -4  -2  13      109.61      103.40      9.85 o
  -3  -2  13      116.45      105.70      6.43 o
  -2  -2  13        0.01       -0.81      2.05 o
  -1  -2  13      157.89      172.74      9.13 o
   0  -2  13       14.37       16.61      4.28 o
   1  -2  13     2564.02     2425.72     78.16 o
   2  -2  13        1.72        5.90      2.56 o
   3  -2  13       24.57       34.20     10.92 o
   4  -2  13      168.86      165.44     11.34 o
   5  -2  13      369.40      352.63     19.62 o
   6  -2  13       59.39       60.18      9.55 o
   7  -2  13        5.15       12.78      9.58 o
   8  -2  13        1.66        9.58      9.17 o
  -8  -1  13       75.43       71.79     14.76 o
  -7  -1  13       28.24       23.44      8.57 o
  -6  -1  13       17.57       12.90      3.51 o
  -5  -1  13      256.88      245.50     13.08 o
  -4  -1  13      317.82      341.80     16.88 o
  -3  -1  13      773.96      843.88     33.10 o
  -2  -1  13      181.24      183.72      8.44 o
  -1  -1  13       55.52       62.90      4.56 o
   0  -1  13       96.10      127.06      7.45 o
   1  -1  13     1858.65     1811.67     58.84 o
   2  -1  13      621.98      573.56     23.47 o
   3  -1  13      109.42      124.62     10.37 o
   4  -1  13       28.07       22.89      4.55 o
   5  -1  13        6.22        7.79      4.75 o
   6  -1  13       27.59       26.33      6.87 o
   7  -1  13       21.55       12.16     10.88 o
   8  -1  13       16.80       28.92     10.61 o
  -9   0  13      210.49      231.06     17.71 o
  -8   0  13      298.89      302.28     18.05 o
  -7   0  13      286.37      294.07     17.22 o
  -6   0  13       98.32       97.78      7.83 o
  -5   0  13       69.16       82.77      7.81 o
  -4   0  13       17.99       60.55      5.55 o
  -3   0  13      216.13      252.15     11.24 o
  -2   0  13        0.10        0.38      1.92 o
  -1   0  13       73.38       85.51      4.79 o
   0   0  13      100.59      102.34      5.34 o
   1   0  13        0.88        8.68      2.19 o
   2   0  13      495.26      475.31     19.65 o
   3   0  13     2250.09     2209.50    107.27 o
   4   0  13     1331.25     1277.95     63.27 o
   5   0  13       19.90       25.66      8.14 o
   6   0  13        0.52        9.06      5.21 o
   7   0  13       85.94       75.54     10.97 o
   8   0  13       41.63       35.02     11.16 o
  -9   1  13      234.76      206.16     16.03 o
  -8   1  13      378.79      385.81     25.80 o
  -7   1  13       42.15       62.47      6.62 o
  -6   1  13       17.70       21.22      3.36 o
  -5   1  13      131.72      146.15      7.93 o
  -4   1  13       75.36      114.45      7.76 o
  -3   1  13       43.12       37.07      5.73 o
  -2   1  13       28.62       32.37      3.34 o
  -1   1  13       89.36      101.44      5.21 o
   0   1  13       62.87       75.07      5.02 o
   1   1  13       21.15       23.80      3.50 o
   2   1  13        0.97        4.99      2.21 o
   3   1  13       64.15       73.69     11.04 o
   4   1  13     1429.17     1349.84     66.66 o
   5   1  13      839.98      814.27     40.83 o
   6   1  13      219.94      217.68     21.75 o
   7   1  13       77.66       66.97     10.42 o
   8   1  13       19.41       19.35      8.99 o
  -9   2  13       47.26       26.97     11.95 o
  -8   2  13      713.78      772.45     68.25 o
  -7   2  13        3.33        3.55      3.64 o
  -6   2  13      473.52      466.81     21.44 o
  -5   2  13       33.50       31.33      3.58 o
  -4   2  13       70.68       81.80      5.52 o
  -3   2  13      271.21      245.57     10.88 o
  -2   2  13      144.57      130.21      6.50 o
  -1   2  13      291.67      267.70      9.97 o
   0   2  13       44.43       47.23      4.73 o
   1   2  13      358.03      364.11     13.20 o
   2   2  13      132.16      139.32      7.50 o
   3   2  13        2.45        1.10      5.50 o
   4   2  13      537.63      490.80     34.45 o
   5   2  13      192.26      211.89     16.00 o
   6   2  13     1005.10      985.11     63.81 o
   7   2  13       25.84       29.65      7.86 o
   8   2  13       25.71       30.22     11.18 o
   9   2  13        0.00       15.81      9.30 o
  -9   3  13       18.14       23.52      9.96 o
  -8   3  13      522.42      630.00     39.98 o
  -7   3  13        0.02        1.85      9.71 o
  -6   3  13      969.33      936.85     47.56 o
  -5   3  13       47.43       59.26      4.72 o
  -4   3  13        1.64       -0.09      1.54 o
  -3   3  13       29.36       39.26      3.36 o
  -2   3  13       32.36       32.02      3.17 o
  -1   3  13       22.11       13.30      2.14 o
   0   3  13       50.04       62.18      4.01 o
   1   3  13       80.18       74.08      4.99 o
   2   3  13      109.76      112.07      6.53 o
   3   3  13       12.36        9.68      3.26 o
   4   3  13       13.26       16.29      3.38 o
   5   3  13      139.58      131.60     13.51 o
   6   3  13     1130.40     1109.83     71.27 o
   7   3  13       87.40       78.13     11.19 o
   8   3  13      274.11      273.13     17.29 o
   9   3  13        0.26        6.71      7.33 o
  -9   4  13       16.25       26.35      6.54 o
  -8   4  13       74.77       84.03     10.39 o
  -7   4  13      185.06      220.90     21.54 o
  -6   4  13      967.71     1006.04     50.93 o
  -5   4  13      126.00      144.04      8.67 o
  -4   4  13      127.04      123.86      8.10 o
  -3   4  13        9.44       17.69      2.51 o
  -2   4  13      166.34      164.93      7.60 o
  -1   4  13      169.19      165.53      7.04 o
   0   4  13      121.06      131.44      6.12 o
   1   4  13       75.29       75.01      4.81 o
   2   4  13      181.91      191.84      9.62 o
   3   4  13       79.48       85.09      7.46 o
   4   4  13       13.24       20.84      4.53 o
   5   4  13        0.50       -1.82      4.23 o
   6   4  13      814.79      881.23     57.70 o
   7   4  13       17.57        9.07      6.53 o
   8   4  13      703.09      731.62     49.52 o
   9   4  13       14.09       15.98      7.40 o
  -9   5  13       75.51      110.73     11.46 o
  -8   5  13       70.34       88.69      9.77 o
  -7   5  13       21.94       21.38      5.52 o
  -6   5  13      705.77      690.23     43.27 o
  -5   5  13      482.16      496.41     22.65 o
  -4   5  13      856.57      819.35     28.98 o
  -3   5  13        0.87        1.68      1.90 o
  -2   5  13       78.20       74.13      4.02 o
  -1   5  13      278.60      298.44     11.76 o
   0   5  13        0.32        2.68      1.85 o
   1   5  13      345.87      329.28     12.97 o
   2   5  13       51.71       61.26      6.84 o
   3   5  13      200.90      192.42     11.93 o
   4   5  13        7.76       10.92      3.95 o
   5   5  13        0.17        1.33      8.88 o
   6   5  13      307.80      375.46     27.61 o
   7   5  13        9.37       22.94      6.07 o
   8   5  13      586.69      536.25     38.14 o
   9   5  13      185.80      206.86     20.05 o
  -8   6  13        0.37        6.63      4.50 o
  -7   6  13        2.61        0.65      3.96 o
  -6   6  13       32.97       32.85      7.57 o
  -5   6  13      535.53      524.09     28.39 o
  -4   6  13     1336.20     1277.06     48.22 o
  -3   6  13      864.95      866.61     31.06 o
  -2   6  13       57.44       69.15      5.00 o
  -1   6  13       11.20       11.75      2.40 o
   0   6  13       15.81       26.50      2.97 o
   1   6  13        0.25        0.17      1.76 o
   2   6  13       97.92       96.92      8.60 o
   3   6  13       50.68       42.24      4.51 o
   4   6  13      127.15      162.79     20.08 o
   5   6  13      107.26      139.69     14.26 o
   6   6  13       19.49       58.22      6.85 o
   7   6  13       93.99      102.07      9.31 o
   8   6  13      446.27      443.86     38.78 o
   9   6  13      162.55      154.76     16.86 o
  -8   7  13       16.58        7.35      6.49 o
  -7   7  13      134.03      108.98     13.16 o
  -6   7  13       17.67       28.32      7.07 o
  -5   7  13        0.09        0.64      3.53 o
  -4   7  13      747.68      732.06     31.49 o
  -3   7  13     1785.67     1708.12     59.42 o
  -2   7  13      762.61      732.77     24.50 o
  -1   7  13      253.81      277.45     11.23 o
   0   7  13      162.00      158.75      6.55 o
   1   7  13       78.07       77.99      5.50 o
   2   7  13       73.28       87.96      7.50 o
   3   7  13      495.85      532.49     24.87 o
   4   7  13       39.85       60.51      7.09 o
   5   7  13      366.63      381.26     22.35 o
   6   7  13       61.59       63.45     11.52 o
   7   7  13      248.47      232.25     15.43 o
   8   7  13      206.80      221.32     22.55 o
   9   7  13      166.68      178.68     19.09 o
  -8   8  13       29.93       22.35      9.23 o
  -7   8  13       22.26       19.45      5.64 o
  -6   8  13       28.42       26.25      5.82 o
  -5   8  13       85.67       71.82      8.51 o
  -4   8  13       37.78       34.04      4.45 o
  -3   8  13       10.03       21.63      3.65 o
  -2   8  13      218.04      204.30      8.29 o
  -1   8  13     3350.68     3253.60     96.13 o
   0   8  13       19.52       26.32      4.58 o
   1   8  13      104.52      189.53     16.57 o
   2   8  13      102.81      128.34     11.58 o
   3   8  13      548.60      550.88     22.95 o
   4   8  13      315.89      312.81     15.48 o
   5   8  13       27.38       23.20      5.13 o
   6   8  13       67.63       61.68      7.53 o
   7   8  13        0.02        3.67      5.21 o
   8   8  13        8.51        5.42      6.38 o
  -8   9  13        6.11        3.38      5.11 o
  -7   9  13       14.54       10.61      5.85 o
  -6   9  13       38.28       35.24      6.76 o
  -5   9  13      572.25      520.86     26.23 o
  -4   9  13      125.77      130.09     14.81 o
  -3   9  13       65.78       79.10      6.95 o
  -2   9  13       46.50       40.00      3.48 o
  -1   9  13     2014.52     1907.76     61.29 o
   0   9  13        0.11        1.55      1.96 o
   1   9  13       19.19       57.63      7.65 o
   2   9  13       34.61       35.51      5.57 o
   3   9  13        0.26        1.93      2.92 o
   4   9  13        9.52        5.89      3.03 o
   5   9  13      183.71      204.49     14.81 o
   6   9  13        7.39        8.74      4.17 o
   7   9  13        0.00        2.09      3.50 o
   8   9  13        9.35       23.66     16.91 o
  -8  10  13        0.87        5.74      5.26 o
  -7  10  13      191.54      186.42     40.44 o
  -6  10  13       36.52       46.15      7.55 o
  -5  10  13      218.87      213.75     12.70 o
  -4  10  13        9.37       14.48      3.79 o
  -3  10  13      124.03      115.12      9.64 o
  -2  10  13       59.10       60.76      4.88 o
  -1  10  13      683.63      641.74     21.89 o
   0  10  13      157.34      162.93      8.78 o
   1  10  13     1344.81     1350.31     51.26 o
   2  10  13       34.83       37.31      7.12 o
   3  10  13      144.25      148.40      9.22 o
   4  10  13       83.57       69.30      5.63 o
   5  10  13       91.44      138.65     23.32 o
   6  10  13       16.91       22.39      5.46 o
   7  10  13        0.30        4.09      4.15 o
   8  10  13        1.42       -2.74      6.08 o
  -7  11  13       31.60       48.93      8.50 o
  -6  11  13        2.95        7.83      5.10 o
  -5  11  13      173.56      163.49     11.39 o
  -4  11  13        5.85       17.69      4.06 o
  -3  11  13        0.01        8.01      3.53 o
  -2  11  13        1.16       12.56      8.25 o
  -1  11  13      227.87      203.48      9.93 o
   0  11  13       80.95       90.32      6.96 o
   1  11  13     1196.97     1150.01     44.13 o
   2  11  13      560.05      541.39     25.10 o
   3  11  13      123.09      127.75      8.75 o
   4  11  13        0.75        6.08      2.64 o
   5  11  13       55.77       69.31      8.33 o
   6  11  13       41.09       41.34      6.84 o
   7  11  13       22.56       26.83      5.71 o
   8  11  13       54.79       51.52     10.82 o
  -7  12  13        9.21        8.41      6.18 o
  -6  12  13        3.78        7.35      5.43 o
  -5  12  13       31.04       39.77     13.02 o
  -4  12  13      169.52      192.41     12.41 o
  -3  12  13        0.63        3.62      4.44 o
  -2  12  13      324.89      293.48     16.38 o
  -1  12  13      126.32      104.42     10.14 o
   0  12  13       60.62       54.47      5.60 o
   1  12  13      255.50      244.23     11.94 o
   2  12  13     1008.78      967.80     42.69 o
   3  12  13       84.89       75.69      6.62 o
   4  12  13      310.42      289.06     19.50 o
   5  12  13       13.88       21.21      5.77 o
   6  12  13       17.63       20.46      7.34 o
   7  12  13        5.14        7.05      5.57 o
  -6  13  13        4.56        4.73      5.71 o
  -5  13  13       38.35       42.66      6.00 o
  -4  13  13        7.95       25.17      4.91 o
  -3  13  13       21.40       37.81      6.06 o
  -2  13  13       23.47       14.20      5.18 o
  -1  13  13       19.56       28.32      5.93 o
   0  13  13       36.81       33.70      4.85 o
   1  13  13      626.36      572.47     26.70 o
   2  13  13      354.57      356.01     17.87 o
   3  13  13      111.29      126.41     18.64 o
   4  13  13      739.60      722.90     32.51 o
   5  13  13      124.62      122.11     11.76 o
   6  13  13        1.08        1.37      7.57 o
   7  13  13      108.64      109.35     15.13 o
  -6  14  13       28.94       49.52      9.52 o
  -5  14  13       23.86       29.41      7.60 o
  -4  14  13       51.88       52.82      6.83 o
  -3  14  13       42.69       47.18     10.83 o
  -2  14  13        4.18       14.06      6.11 o
  -1  14  13      259.14      247.55     22.45 o
   0  14  13        2.33        7.53      4.39 o
   1  14  13      163.39      157.96     11.99 o
   2  14  13        3.59        0.57      3.16 o
   3  14  13      237.99      228.16     13.17 o
   4  14  13      400.39      370.20     18.61 o
   5  14  13        0.02        6.44      5.34 o
   6  14  13      147.77      131.51     16.00 o
   7  14  13        7.61        5.69      6.90 o
  -5  15  13        6.55        4.10      6.46 o
  -4  15  13        3.67       17.27      7.98 o
  -3  15  13       40.63       39.63     10.54 o
  -2  15  13        1.65       13.85      5.31 o
  -1  15  13       17.75       17.30      6.33 o
   0  15  13       90.46       89.48     10.10 o
   1  15  13       71.53       57.95      7.47 o
   2  15  13       99.90      101.63      8.39 o
   3  15  13        1.90        3.28      3.49 o
   4  15  13      386.24      377.32     18.83 o
   5  15  13        0.31        7.00      5.56 o
   6  15  13      354.83      332.15     21.97 o
  -5  16  13       79.36       93.86     13.94 o
  -4  16  13        0.33       16.19      8.59 o
  -3  16  13       22.63       18.93      8.59 o
  -2  16  13        6.06        7.61      4.94 o
  -1  16  13        0.64       -2.50      4.56 o
   0  16  13        8.72       -2.05      4.30 o
   1  16  13        2.74        4.70      4.92 o
   2  16  13      141.64      123.26      9.57 o
   3  16  13       23.55       10.82      4.20 o
   4  16  13      384.25      376.25     18.90 o
   5  16  13       35.26       38.64      8.44 o
   6  16  13      381.75      364.67     24.24 o
  -4  17  13        0.15        8.67      9.08 o
  -3  17  13        1.19       18.43      9.13 o
  -2  17  13        0.51        6.09      5.31 o
  -1  17  13       14.44        9.82     13.32 o
   0  17  13       34.61       42.07      7.93 o
   1  17  13        8.97       13.02     14.94 o
   2  17  13       13.28       11.54      5.49 o
   3  17  13        8.41       13.49      4.43 o
   4  17  13        5.36        9.25      2.90 o
   5  17  13       95.49       97.89     19.07 o
  -3  18  13      652.06      636.77     57.35 o
  -2  18  13       19.29       16.26      6.67 o
  -1  18  13        1.97        0.62      8.81 o
   0  18  13        6.22       -1.97      4.71 o
   1  18  13        6.35        2.61      5.62 o
   2  18  13        8.86       15.47      5.97 o
   3  18  13      145.07      135.57     10.45 o
   4  18  13        0.70       -2.43      7.18 o
  -1  19  13       32.82       36.60      8.39 o
   0  19  13        0.73       17.17      8.05 o
   1  19  13        2.82        1.25      6.15 o
   2  19  13       11.89        4.07      5.66 o
  -1 -12  14        8.04       18.37      8.20 o
   0 -12  14       49.15       84.34     11.78 o
  -3 -11  14       43.02       61.73      5.97 o
  -2 -11  14       47.59       59.63      9.32 o
  -1 -11  14       36.65       38.40      6.01 o
   0 -11  14      347.89      410.07     29.12 o
   1 -11  14        1.73        4.80      4.95 o
   2 -11  14       84.00      103.26     10.78 o
  -4 -10  14       10.86       12.55      5.37 o
  -3 -10  14        4.18        3.92      3.29 o
  -2 -10  14       11.37       14.90      7.59 o
  -1 -10  14      100.68      119.64      9.78 o
   0 -10  14      111.27      134.66     10.37 o
   1 -10  14        0.20        6.65      4.74 o
   2 -10  14       15.82       24.19      6.14 o
   3 -10  14        2.55        1.70      7.80 o
  -5  -9  14      115.97      132.09     11.11 o
  -4  -9  14        5.99       11.54      6.00 o
  -3  -9  14       48.15       59.12      7.49 o
  -2  -9  14       67.17       72.45      6.54 o
  -1  -9  14        8.76        8.66      3.95 o
   0  -9  14       48.04       45.59      8.94 o
   1  -9  14        2.77        0.38      3.57 o
   2  -9  14        0.27        6.79      4.66 o
   3  -9  14        0.04        5.19      5.51 o
   4  -9  14       63.82       77.76     13.74 o
  -6  -8  14       12.42       13.37      5.33 o
  -5  -8  14      218.99      233.56     24.58 o
  -4  -8  14        0.18        4.52      4.32 o
  -3  -8  14        1.00        8.22      4.24 o
  -2  -8  14        0.00        0.41      3.16 o
  -1  -8  14      314.58      350.80     18.13 o
   0  -8  14       13.73       12.76      4.33 o
   1  -8  14       48.94       61.78      7.98 o
   2  -8  14        2.08       10.30      4.67 o
   3  -8  14        0.16        4.32      4.82 o
   4  -8  14       12.48        6.64      6.90 o
   5  -8  14        0.76       12.62      7.47 o
  -6  -7  14        0.79       10.88      4.35 o
  -5  -7  14      287.59      306.04     17.18 o
  -4  -7  14       30.96       17.23      4.89 o
  -3  -7  14      319.96      309.10     20.00 o
  -2  -7  14       13.25        6.43      3.39 o
  -1  -7  14       97.84      118.62     11.65 o
   0  -7  14       26.13       36.04      4.60 o
   1  -7  14      137.35      144.22     10.87 o
   2  -7  14       64.12       35.94      5.15 o
   3  -7  14       64.12       54.31      8.50 o
   4  -7  14      212.88      227.06     18.43 o
   5  -7  14      118.18      124.66     15.81 o
   6  -7  14        2.97        7.53      5.21 o
  -7  -6  14       35.17       29.56      7.18 o
  -6  -6  14       18.24       22.94      5.13 o
  -5  -6  14       65.20       80.69      8.80 o
  -4  -6  14      432.00      415.48     20.91 o
  -3  -6  14      400.74      390.94     17.12 o
  -2  -6  14      266.53      281.32     13.63 o
  -1  -6  14        2.53        2.33      2.91 o
   0  -6  14      250.91      265.80     13.08 o
   1  -6  14      113.68      104.21      8.06 o
   2  -6  14       49.16       54.92      8.80 o
   3  -6  14       27.59       18.09      5.65 o
   4  -6  14       21.73       18.33      5.60 o
   5  -6  14       75.70       87.87     10.17 o
   6  -6  14       43.35       54.10     12.01 o
  -7  -5  14       36.98       43.43      7.63 o
  -6  -5  14      136.11      131.43      9.69 o
  -5  -5  14      512.19      499.33     24.15 o
  -4  -5  14       88.66       92.68      8.17 o
  -3  -5  14      494.18      428.17     18.31 o
  -2  -5  14     1824.11     1611.95     61.95 o
  -1  -5  14      129.53      139.74      8.64 o
   0  -5  14       45.25       42.17      4.76 o
   1  -5  14        0.42        3.16      3.04 o
   2  -5  14       16.10       19.38      4.79 o
   3  -5  14      137.11      130.87     13.59 o
   4  -5  14       49.36       70.13      8.22 o
   5  -5  14       44.76       36.67      5.87 o
   6  -5  14        7.15        4.63      5.11 o
   7  -5  14       50.83       59.30     15.02 o
  -8  -4  14        3.49        6.76      5.78 o
  -7  -4  14       13.55        6.91      5.40 o
  -6  -4  14       12.41       15.87      4.19 o
  -5  -4  14        4.22       12.26      3.97 o
  -4  -4  14       42.37       29.48      6.65 o
  -3  -4  14        9.27       10.30      2.85 o
  -2  -4  14        9.40        6.54      3.00 o
  -1  -4  14      471.54      401.18     17.43 o
   0  -4  14     1407.83     1344.16     51.34 o
   1  -4  14      253.52      230.91     12.66 o
   2  -4  14       91.78       72.15      7.20 o
   3  -4  14       85.19       65.47      7.06 o
   4  -4  14      332.78      320.76     18.81 o
   5  -4  14      174.51      195.28     13.10 o
   6  -4  14       76.55       75.01      7.65 o
   7  -4  14       11.70       -3.19      8.79 o
  -8  -3  14       29.38       23.39      6.43 o
  -7  -3  14        1.09        0.18      4.45 o
  -6  -3  14       11.74       17.56      4.11 o
  -5  -3  14      111.13      113.42      8.63 o
  -4  -3  14      142.86      138.56     10.89 o
  -3  -3  14      115.01      115.94     14.18 o
  -2  -3  14      134.27      121.65      7.51 o
  -1  -3  14       81.50      107.35      7.43 o
   0  -3  14     2924.52     2938.96     99.92 o
   1  -3  14       50.02       35.34      6.34 o
   2  -3  14      350.98      286.69     14.64 o
   3  -3  14       12.88       14.89      4.07 o
   4  -3  14       45.87       41.06      5.98 o
   5  -3  14       28.78       30.08      6.25 o
   6  -3  14        4.40        8.51      2.95 o
   7  -3  14       28.03        6.51      8.43 o
  -8  -2  14       49.46       55.13     10.07 o
  -7  -2  14       13.60        2.36      4.29 o
  -6  -2  14       10.63       14.65      3.83 o
  -5  -2  14        0.93        3.76      3.05 o
  -4  -2  14      308.42      301.92     15.56 o
  -3  -2  14        2.51        3.02      2.95 o
  -2  -2  14     1386.97     1258.46     48.65 o
  -1  -2  14      152.44      154.36      7.78 o
   0  -2  14     2096.44     2107.33     72.46 o
   1  -2  14      243.57      221.88     10.00 o
   2  -2  14     1039.08      874.41     35.05 o
   3  -2  14      275.36      242.05     14.90 o
   4  -2  14      138.32      137.46     10.22 o
   5  -2  14      114.45      104.55      8.78 o
   6  -2  14      345.58      304.41     39.44 o
   7  -2  14       29.56       12.98      9.80 o
   8  -2  14       37.50       20.01     10.83 o
  -8  -1  14      113.67      101.51     17.51 o
  -7  -1  14        9.56        6.56      4.62 o
  -6  -1  14      167.21      159.76     10.15 o
  -5  -1  14        0.03        3.78      3.18 o
  -4  -1  14      163.46      155.67     10.07 o
  -3  -1  14      150.81      129.94      7.35 o
  -2  -1  14      245.60      226.87     10.93 o
  -1  -1  14       48.37       70.57      5.77 o
   0  -1  14     2382.33     2450.17     83.58 o
   1  -1  14      894.82      775.43     28.57 o
   2  -1  14      571.69      490.06     20.61 o
   3  -1  14       11.00        2.53      3.22 o
   4  -1  14      407.19      381.39     21.18 o
   5  -1  14        1.11        3.02      4.31 o
   6  -1  14       12.59        4.52      5.75 o
   7  -1  14      157.67      186.76     34.98 o
   8  -1  14       43.39       40.75     12.91 o
  -8   0  14       88.15       82.08      8.51 o
  -7   0  14       10.23       22.08      6.65 o
  -6   0  14       10.46       11.92      3.77 o
  -5   0  14        3.83       37.89      6.15 o
  -4   0  14      242.93      289.34     14.78 o
  -3   0  14        7.50        5.51      2.49 o
  -2   0  14        5.61        4.68      2.41 o
  -1   0  14       77.34       73.46      4.93 o
   0   0  14       46.85       43.05      3.97 o
   1   0  14        7.70        1.54      2.29 o
   2   0  14     4522.60     4005.67    152.00 o
   3   0  14      410.65      363.51     20.17 o
   4   0  14       19.84       29.29      4.66 o
   5   0  14        7.43        3.79      3.09 o
   6   0  14        2.92        0.92      5.63 o
   7   0  14        2.53        1.62      5.79 o
   8   0  14       27.09       64.40     14.44 o
  -8   1  14      278.00      290.14     17.74 o
  -7   1  14       16.72       23.48      7.23 o
  -6   1  14      141.68      140.43      8.68 o
  -5   1  14        5.18      132.83      8.75 o
  -4   1  14        2.01       25.76      5.36 o
  -3   1  14      219.28      209.24      9.87 o
  -2   1  14      421.34      354.12     14.14 o
  -1   1  14       65.76       68.80      6.23 o
   0   1  14        5.82        4.83      2.11 o
   1   1  14      338.37      314.66     11.84 o
   2   1  14     1970.69     1760.32     67.73 o
   3   1  14      752.11      672.62     34.73 o
   4   1  14     1435.92     1288.77     63.78 o
   5   1  14      390.81      328.69     18.46 o
   6   1  14      144.84      169.02     27.40 o
   7   1  14       32.58       25.47      7.58 o
   8   1  14       68.19       55.76     10.62 o
  -8   2  14        6.07        4.20      9.10 o
  -7   2  14      535.00      506.46     27.50 o
  -6   2  14      258.60      242.52     12.37 o
  -5   2  14      287.20      301.12     13.38 o
  -4   2  14      131.11      129.66      7.35 o
  -3   2  14      492.71      454.95     18.75 o
  -2   2  14      117.36      131.86      8.85 o
  -1   2  14      208.45      206.69      8.95 o
   0   2  14        7.32        4.46      2.16 o
   1   2  14      228.74      210.35      8.63 o
   2   2  14      220.07      208.17     10.06 o
   3   2  14      103.31      101.38     11.01 o
   4   2  14     2011.97     1786.62     87.28 o
   5   2  14     1172.99     1072.45     53.52 o
   6   2  14      385.41      378.24     27.77 o
   7   2  14       15.98        8.46      6.43 o
   8   2  14        2.19        6.58      7.21 o
  -8   3  14       63.37       68.93      8.80 o
  -7   3  14      716.41      727.75     37.99 o
  -6   3  14      116.13      120.25      9.47 o
  -5   3  14       19.17       21.62      3.61 o
  -4   3  14        0.64        0.37      1.74 o
  -3   3  14       90.58       67.78      4.98 o
  -2   3  14       12.72       11.83      2.52 o
  -1   3  14       46.95       54.26      4.12 o
   0   3  14       64.61       38.86      3.84 o
   1   3  14      123.22      142.57      8.01 o
   2   3  14      297.09      256.80     11.64 o
   3   3  14     1034.42      909.39     45.84 o
   4   3  14        4.12       19.91      5.72 o
   5   3  14      793.38      728.05     37.32 o
   6   3  14      297.51      284.26     23.28 o
   7   3  14      511.81      493.48     35.28 o
   8   3  14      260.30      295.29     25.15 o
  -8   4  14      238.19      251.57     18.83 o
  -7   4  14      645.78      681.82     43.17 o
  -6   4  14      299.95      290.43     16.90 o
  -5   4  14      795.94      721.43     32.14 o
  -4   4  14        6.45        6.62      2.11 o
  -3   4  14     1091.72      953.71     33.76 o
  -2   4  14      251.93      200.71      9.03 o
  -1   4  14      162.20      180.70      8.27 o
   0   4  14       97.25       63.58      4.18 o
   1   4  14       81.51       95.79      5.60 o
   2   4  14        7.73        5.90      2.90 o
   3   4  14      170.15      151.02     10.48 o
   4   4  14        1.29        6.17      2.79 o
   5   4  14       48.44       42.68      9.58 o
   6   4  14      130.88      119.33     20.48 o
   7   4  14      740.67      730.13     49.35 o
   8   4  14       41.33       50.00      6.90 o
  -8   5  14        4.40        9.00      5.22 o
  -7   5  14        4.94        4.80      4.57 o
  -6   5  14      417.16      423.18     28.14 o
  -5   5  14     1272.82     1204.83     52.04 o
  -4   5  14     1716.04     1545.62     53.52 o
  -3   5  14       60.53       54.88      4.10 o
  -2   5  14      232.50      204.80     10.05 o
  -1   5  14      196.48      185.45      8.37 o
   0   5  14        2.28        3.60      2.08 o
   1   5  14      221.72      236.57     10.20 o
   2   5  14      115.57      142.72      7.68 o
   3   5  14      520.23      493.04     26.22 o
   4   5  14      108.24      110.06      8.34 o
   5   5  14      298.36      268.96     21.68 o
   6   5  14      250.35      276.95     22.94 o
   7   5  14      520.28      498.95     27.99 o
   8   5  14        3.80        0.76      4.13 o
  -8   6  14       82.51       87.68     11.55 o
  -7   6  14       47.35       44.35      7.35 o
  -6   6  14      142.49      144.78     28.46 o
  -5   6  14      436.25      397.21     21.93 o
  -4   6  14     1532.94     1392.07     52.61 o
  -3   6  14      742.33      696.62     27.28 o
  -2   6  14     1763.59     1614.09     56.70 o
  -1   6  14      345.11      318.51     12.73 o
   0   6  14        5.67        2.08      1.96 o
   1   6  14       49.67       31.06      4.16 o
   2   6  14      458.31      426.27     19.60 o
   3   6  14      191.98      186.78     11.93 o
   4   6  14        5.97      139.22     12.94 o
   5   6  14       11.00       62.94     25.30 o
   6   6  14      141.93      114.72     13.50 o
   7   6  14       16.68        8.08      4.69 o
   8   6  14      292.20      308.86     25.30 o
  -8   7  14       33.87       37.05      7.44 o
  -7   7  14        6.72        0.99      4.38 o
  -6   7  14        8.32       12.53      4.93 o
  -5   7  14       18.23        9.75      6.31 o
  -4   7  14       11.71       12.89      3.02 o
  -3   7  14      545.67      507.90     20.59 o
  -2   7  14     4700.45     4273.44    147.52 o
  -1   7  14       25.02       21.13      3.09 o
   0   7  14       18.43       20.04      4.01 o
   1   7  14       82.24       80.72      7.14 o
   2   7  14        1.73       -2.32      2.58 o
   3   7  14        2.36        6.57      3.13 o
   4   7  14      237.18      331.35     18.87 o
   5   7  14        2.18       20.44      5.10 o
   6   7  14        3.76        8.44      4.27 o
   7   7  14        4.63        7.58      4.43 o
   8   7  14       60.06       49.37     10.07 o
  -8   8  14       27.39       24.70      9.53 o
  -7   8  14      134.91      116.76     22.94 o
  -6   8  14        5.77       14.81      5.03 o
  -5   8  14        0.36        3.04      3.88 o
  -4   8  14      370.29      376.44     20.00 o
  -3   8  14       12.65       10.34      3.21 o
  -2   8  14      579.02      483.88     19.67 o
  -1   8  14      938.76      896.97     32.34 o
   0   8  14     2173.13     2168.97     74.98 o
   1   8  14       67.42       70.92      5.50 o
   2   8  14      295.31      267.04     12.54 o
   3   8  14      148.96      115.95      8.52 o
   4   8  14      101.77       83.20      6.32 o
   5   8  14        0.01        4.27      4.14 o
   6   8  14      161.01      160.84     12.80 o
   7   8  14       11.73        4.31      5.77 o
   8   8  14      115.19      128.62     15.40 o
  -8   9  14       54.33       73.52     11.43 o
  -7   9  14       38.10       52.45      8.63 o
  -6   9  14      289.99      278.08     20.66 o
  -5   9  14      137.92      124.45     10.58 o
  -4   9  14      125.28      145.63      9.97 o
  -3   9  14      223.52      200.51     11.14 o
  -2   9  14      909.81      773.84     27.57 o
  -1   9  14      170.94      175.90      7.72 o
   0   9  14     2122.35     2087.64     76.99 o
   1   9  14      136.79      131.09      7.13 o
   2   9  14     1312.41     1235.21     52.95 o
   3   9  14        7.88        7.66      4.58 o
   4   9  14      317.52      321.44     16.07 o
   5   9  14        2.45        8.95      4.77 o
   6   9  14        3.50        3.80      6.91 o
   7   9  14       13.34       17.88      7.73 o
   8   9  14       37.66       30.03      8.81 o
  -7  10  14       23.23       13.30      5.84 o
  -6  10  14       13.04        8.91      5.13 o
  -5  10  14       14.74       13.01      3.58 o
  -4  10  14       41.47       35.35      5.15 o
  -3  10  14        4.54        0.83      3.17 o
  -2  10  14      484.02      401.47     16.68 o
  -1  10  14      103.24      110.28      7.14 o
   0  10  14     2591.90     2600.90    107.27 o
   1  10  14       65.00       60.03      5.27 o
   2  10  14      203.76      201.05     11.66 o
   3  10  14      101.29      105.64      7.64 o
   4  10  14      140.02      166.68     11.09 o
   5  10  14      106.97      111.55     14.02 o
   6  10  14        3.63       -0.39      4.04 o
   7  10  14        0.70        3.49      4.22 o
   8  10  14       27.20       23.99      8.82 o
  -7  11  14       12.14       18.52      6.59 o
  -6  11  14       76.67       72.51      9.89 o
  -5  11  14      161.04      197.81     12.57 o
  -4  11  14      361.78      344.59     19.09 o
  -3  11  14       96.11       73.66     13.36 o
  -2  11  14       91.88       88.00      7.84 o
  -1  11  14      268.83      261.36     13.61 o
   0  11  14     1618.78     1585.96     66.68 o
   1  11  14      571.80      528.39     21.85 o
   2  11  14       25.18       23.05      6.36 o
   3  11  14       21.05       16.95      5.35 o
   4  11  14       60.13       63.64      5.78 o
   5  11  14       11.07       13.06      5.10 o
   6  11  14       22.52       14.64      5.99 o
   7  11  14        9.43       17.39      5.13 o
   8  11  14        6.63       12.95      7.61 o
  -7  12  14       53.13       49.82      9.24 o
  -6  12  14        2.25       -1.44      5.23 o
  -5  12  14       19.00        8.78      3.71 o
  -4  12  14       43.47       41.21      6.74 o
  -3  12  14      171.76      169.46     14.99 o
  -2  12  14       29.19       16.02      6.63 o
  -1  12  14        0.20        6.70      4.57 o
   0  12  14       41.72       28.05      4.65 o
   1  12  14      159.82      173.46      9.73 o
   2  12  14     1787.56     1611.20     69.08 o
   3  12  14      572.54      532.17     24.99 o
   4  12  14       52.72       72.61      6.21 o
   5  12  14      522.73      516.03     29.71 o
   6  12  14      121.36      141.56     12.63 o
   7  12  14       44.65       42.87      8.15 o
  -6  13  14       50.68       64.38     10.02 o
  -5  13  14      111.48      144.07     10.68 o
  -4  13  14       18.69       18.84      4.82 o
  -3  13  14       33.71       60.03      9.65 o
  -2  13  14       56.14       44.43      7.29 o
  -1  13  14       94.15       49.81     13.82 o
   0  13  14      205.16      227.12     12.95 o
   1  13  14       12.04       16.49      4.44 o
   2  13  14      296.33      308.39     16.17 o
   3  13  14      493.43      509.48     24.17 o
   4  13  14      400.26      391.40     19.16 o
   5  13  14       52.28       47.00     11.06 o
   6  13  14       12.45       11.67      5.80 o
   7  13  14       27.57       26.72      6.17 o
  -6  14  14        2.13        0.85      5.81 o
  -5  14  14      110.89      138.80     10.79 o
  -4  14  14      226.24      235.07     15.33 o
  -3  14  14       63.15       53.16     11.95 o
  -2  14  14       83.14       73.47      9.38 o
  -1  14  14      197.84      223.84     17.27 o
   0  14  14       56.83       48.02      9.46 o
   1  14  14      131.33      169.59     12.72 o
   2  14  14       16.92       11.32      4.09 o
   3  14  14      400.34      395.34     19.91 o
   4  14  14       65.41       54.17      8.59 o
   5  14  14      319.82      333.59     22.43 o
   6  14  14        3.44       10.47      5.61 o
  -5  15  14        3.73       12.14      7.88 o
  -4  15  14        3.02        4.19      7.19 o
  -3  15  14        1.38        7.55      7.80 o
  -2  15  14       10.50       10.35      7.36 o
  -1  15  14       28.72       43.68      7.36 o
   0  15  14        2.42        3.36      4.67 o
   1  15  14      323.36      353.52     21.10 o
   2  15  14        0.22        3.07      3.53 o
   3  15  14        0.39       -3.06      3.34 o
   4  15  14        0.05       18.24      5.46 o
   5  15  14      296.96      311.69     21.85 o
   6  15  14       17.57       11.04      6.62 o
  -4  16  14       84.77       73.45     13.65 o
  -3  16  14        1.33       -3.69      7.30 o
  -2  16  14        1.08        5.41      5.34 o
  -1  16  14        0.04        6.19      5.06 o
   0  16  14       28.04       36.03      7.03 o
   1  16  14        1.09       20.75      6.18 o
   2  16  14       49.38       51.10      7.36 o
   3  16  14       65.26       67.05      8.86 o
   4  16  14       17.08       21.47      7.73 o
   5  16  14      165.84      193.60     16.49 o
  -4  17  14      579.73      672.71     59.22 o
  -3  17  14       13.90       20.58     10.21 o
  -2  17  14       12.76       14.91      6.46 o
  -1  17  14        1.35        2.16      6.12 o
   0  17  14      131.40      185.43     16.14 o
   1  17  14      118.50      128.78     21.85 o
   2  17  14       33.76       32.03      7.28 o
   3  17  14       12.67        7.35      4.23 o
   4  17  14        4.96        5.92      3.22 o
   5  17  14      108.26       98.96     11.91 o
  -2  18  14       56.95       62.77      9.84 o
  -1  18  14        0.58        5.96      5.57 o
   0  18  14      244.60      347.72     64.33 o
   1  18  14       28.14       19.38      6.46 o
   2  18  14       54.27       80.61     10.62 o
   3  18  14       40.87       49.56      9.09 o
   0  19  14       97.91      138.60     18.59 o
   1  19  14        9.93       15.86      7.93 o
  -2 -11  15        0.04        7.86      7.39 o
  -1 -11  15        0.07        5.35      4.74 o
   0 -11  15        9.91       10.97      6.64 o
   1 -11  15      155.68      168.16     13.75 o
  -4 -10  15        1.39        4.19      7.28 o
  -3 -10  15       33.33       42.71      5.09 o
  -2 -10  15       73.67       72.66     19.74 o
  -1 -10  15        0.25        3.80      4.24 o
   0 -10  15       16.15       22.58      6.03 o
   1 -10  15        2.55        9.42      5.34 o
   2 -10  15        2.88       14.04      5.81 o
   3 -10  15      120.86      130.59     19.17 o
  -5  -9  15       12.51       13.87      5.38 o
  -4  -9  15       88.78       83.51      9.20 o
  -3  -9  15        2.10       13.28      7.81 o
  -2  -9  15       14.21       18.57      4.46 o
  -1  -9  15      144.62      136.22     13.16 o
   0  -9  15       70.01       96.87      8.92 o
   1  -9  15        2.51        3.89      5.12 o
   2  -9  15      102.29       80.81     15.29 o
   3  -9  15      105.63      122.85     13.90 o
   4  -9  15        1.44       22.37      9.25 o
  -5  -8  15       66.22       79.39      8.55 o
  -4  -8  15       38.35       43.18      7.35 o
  -3  -8  15      180.26      154.99     11.92 o
  -2  -8  15      165.39      170.15     10.37 o
  -1  -8  15       79.13       82.52      7.86 o
   0  -8  15       83.85       67.98     10.30 o
   1  -8  15       10.29       19.13      4.50 o
   2  -8  15        3.87       10.45      4.99 o
   3  -8  15      143.58      148.71     19.86 o
   4  -8  15       31.05       22.74      9.01 o
  -6  -7  15      109.15      109.78     11.21 o
  -5  -7  15      131.31      132.50     10.64 o
  -4  -7  15      263.42      263.61     15.96 o
  -3  -7  15        7.88        5.82      4.22 o
  -2  -7  15       23.48       25.86      4.37 o
  -1  -7  15        0.04        1.83      3.38 o
   0  -7  15        0.13        3.80      3.61 o
   1  -7  15       15.28       16.35      4.44 o
   2  -7  15       43.81       47.89      6.86 o
   3  -7  15       40.64       40.05      7.89 o
   4  -7  15       23.28       15.42      5.90 o
   5  -7  15       41.94       62.53     11.38 o
  -6  -6  15      115.41      118.61      9.67 o
  -5  -6  15       39.19       38.63     12.79 o
  -4  -6  15      470.96      445.97     22.48 o
  -3  -6  15       14.81       35.90      4.47 o
  -2  -6  15        3.71        4.26      3.28 o
  -1  -6  15       18.41       12.78      4.06 o
   0  -6  15       31.59       37.63      4.97 o
   1  -6  15      135.44      116.15     10.20 o
   2  -6  15        8.26        9.61      3.80 o
   3  -6  15       66.47       80.19     18.01 o
   4  -6  15        0.51       10.81      5.32 o
   5  -6  15        8.25        5.39      6.51 o
   6  -6  15        9.32       19.59      5.84 o
  -7  -5  15       17.08       19.33      6.45 o
  -6  -5  15       20.85       10.61      4.33 o
  -5  -5  15       17.04       16.02      4.54 o
  -4  -5  15      398.79      373.00     19.29 o
  -3  -5  15      186.65      189.13     10.07 o
  -2  -5  15      573.73      533.34     22.50 o
  -1  -5  15        7.67        8.53      4.11 o
   0  -5  15      116.31      132.24      8.59 o
   1  -5  15       11.43        8.91      3.54 o
   2  -5  15       32.66       44.90      5.53 o
   3  -5  15      301.65      290.61     35.25 o
   4  -5  15       74.18       81.40      9.91 o
   5  -5  15        1.17        6.42      4.12 o
   6  -5  15       36.49       47.65      7.16 o
  -7  -4  15       36.33       56.60      8.72 o
  -6  -4  15       56.58       62.42      6.87 o
  -5  -4  15      157.09      138.76     10.19 o
  -4  -4  15      145.38      154.13     10.86 o
  -3  -4  15      125.18      121.06      7.61 o
  -2  -4  15      569.54      504.65     21.32 o
  -1  -4  15        1.47        6.88      3.64 o
   0  -4  15       38.24       43.66      5.68 o
   1  -4  15        0.04        1.47      3.02 o
   2  -4  15       27.88       45.77      6.16 o
   3  -4  15       29.38       23.11      5.76 o
   4  -4  15        2.45        8.12      4.14 o
   5  -4  15       22.61       27.39      5.82 o
   6  -4  15      225.09      245.83     36.01 o
   7  -4  15       66.51       50.92     14.98 o
  -7  -3  15        7.00        6.53      5.85 o
  -6  -3  15        3.99        2.34      3.53 o
  -5  -3  15        0.33        8.16      3.76 o
  -4  -3  15      101.39       91.92      9.57 o
  -3  -3  15       32.31       54.27      4.91 o
  -2  -3  15      140.28      148.52      8.75 o
  -1  -3  15      729.71      678.32     27.73 o
   0  -3  15       13.23       14.71      3.42 o
   1  -3  15      201.45      235.34     13.04 o
   2  -3  15        5.11       20.37      5.02 o
   3  -3  15       63.45       73.87      8.10 o
   4  -3  15       67.43       75.24      7.81 o
   5  -3  15        6.90       11.24      4.73 o
   6  -3  15       29.96       27.65      5.39 o
   7  -3  15        6.24        5.85      9.01 o
  -8  -2  15        0.36       -0.94      8.55 o
  -7  -2  15       80.56       64.03      8.75 o
  -6  -2  15       41.34       36.95      8.12 o
  -5  -2  15       12.20       15.44      4.17 o
  -4  -2  15      147.68      140.69      9.96 o
  -3  -2  15      172.76      166.59      9.04 o
  -2  -2  15        8.87        9.53      2.98 o
  -1  -2  15      368.91      351.15     15.58 o
   0  -2  15      167.47      192.27     10.11 o
   1  -2  15      376.70      358.65     17.47 o
   2  -2  15      133.55      154.94     21.63 o
   3  -2  15      168.17      183.56     12.67 o
   4  -2  15        4.49        6.46      3.48 o
   5  -2  15      171.60      180.15     20.59 o
   6  -2  15       11.09        5.78      6.43 o
   7  -2  15        1.53       13.16      9.63 o
  -8  -1  15       22.53       36.97      8.75 o
  -7  -1  15        4.75        5.09      4.96 o
  -6  -1  15        3.46        7.40      3.61 o
  -5  -1  15       18.48       25.80      4.58 o
  -4  -1  15        2.29        5.04      3.45 o
  -3  -1  15      152.90      187.09      9.66 o
  -2  -1  15       23.19       16.66      3.33 o
  -1  -1  15      336.27      315.85     12.71 o
   0  -1  15       36.88       42.42      4.06 o
   1  -1  15      870.89      801.93     31.74 o
   2  -1  15       45.28       46.93      4.64 o
   3  -1  15      129.92      120.46      9.61 o
   4  -1  15      125.81      130.04     16.13 o
   5  -1  15       95.60      112.84      9.13 o
   6  -1  15       13.94        7.00      6.22 o
   7  -1  15       57.90       41.69     24.67 o
  -8   0  15      212.62      241.38     31.35 o
  -7   0  15       19.73       22.15      6.80 o
  -6   0  15        0.34        1.60      3.30 o
  -5   0  15       18.98       22.82      4.27 o
  -4   0  15        0.86       16.04      3.88 o
  -3   0  15        0.78       68.06      6.66 o
  -2   0  15        1.42        1.54      2.56 o
  -1   0  15        3.49        2.07      2.79 o
   0   0  15        8.80        4.46      2.47 o
   1   0  15      170.59      176.43      9.26 o
[truncated: 116,428 more chars]
